# Supplementary material for: N-Phenyl­maleamic acid
Source: Acta Crystallogr Sect E Struct Rep Online. 2009 Apr 25;65(Pt 5):o1101. doi: 10.1107/S1600536809014627 (PMC2977779; doi:10.1107/S1600536809014627)
Supplement: Supplementary file 1 [file e-65-o1101-sup1.cif]

##############################################################################
###                                                                        ###
###        Electronic paper (Acta Crystallographica Section E)             ###
###                                                                        ###
##############################################################################
#                                                                            #
# This CIF contains the data in a paper accepted for publication in Acta     #
# Crystallographica Section E. It conforms to the requirements of Notes      #
# for Authors for Section E, and has been peer reviewed under the auspices   #
# of the IUCr Commission on Journals.                                        #
#                                                                            #
# Full details of the Crystallographic Information File format               #
# are given in the paper "The Crystallographic Information File (CIF):       #
# a New Standard Archive File for Crystallography" by S. R. Hall, F. H.      #
# Allen and I. D. Brown [Acta Cryst. (1991), A47, 655-685].                  #
#                                                                            #
# The current version of the core CIF dictionary is obtainable from          #
# ftp://ftp.iucr.org/pub/cif_core.dic. The current version number is 2.4.    #
#                                                                            #
# Software is freely available for graphical display of the structure(s) in  #
# this CIF.  For information consult the CIF home page http://www.iucr.org/  #
# cif/home.html                                                              #
#                                                                            #
# This file may be used for bona fide research purposes within the           #
# scientific community so long as proper attribution is given to the journal # 
# article from which it was obtained.                                        #
#                                                                            #
##############################################################################
                                             
data_global
_audit_creation_method     SHELXL-97
_journal_date_recd_electronic     2009-04-18
_journal_date_accepted     2009-04-20
_journal_name_full     'Acta Crystallographica, Section E'
_journal_year     2009
_journal_volume     65
_journal_issue      5
_journal_page_first     o1101
_journal_page_last     o1101
_journal_paper_category     QO
_journal_coeditor_code     TK2436
_publ_contact_author
;
     Dr. Seik Weng Ng
     Department of Chemistry
     University of Malaya
     50603 Kuala Lumpur
     Malaysia
;
_publ_contact_author_email     seikweng@um.edu.my
_publ_contact_author_fax     '03 7967 4193'
_publ_contact_author_phone     '03 7967 6778'
_publ_section_title
;
<i>N</i>-Phenylmaleamic acid
;
loop_
    _publ_author_name
    _publ_author_address
    'Lo, Kong Mun'
;
     Department of Chemistry
     University of Malaya
     50603 Kuala Lumpur
     Malaysia
;
    'Ng, Seik Weng'
;
     Department of Chemistry
     University of Malaya
     50603 Kuala Lumpur
     Malaysia
;
_publ_section_synopsis     .
data_I
_audit_creation_method     SHELXL-97
_chemical_name_systematic
;
4-amino-4-oxobut-2-enoic acid
;
_chemical_name_common     '<i>N</i>-Phenylmaleamic acid'
_chemical_formula_moiety     'C10 H9 N O3'
_chemical_formula_sum     'C10 H9 N O3'
_chemical_formula_iupac     'C10 H9 N O3'
_chemical_formula_weight     191.18
_chemical_melting_point     ?
_symmetry_cell_setting     Monoclinic
_symmetry_space_group_name_H-M     'P 21/c'
_symmetry_space_group_name_Hall     '-P 2ybc'
loop_
    _symmetry_equiv_pos_as_xyz
    'x, y, z'
    '-x, y+1/2, -z+1/2'
    '-x, -y, -z'
    'x, -y-1/2, z-1/2'
_cell_length_a     12.7505(4)
_cell_length_b     10.5849(5)
_cell_length_c     14.1918(6)
_cell_angle_alpha     90
_cell_angle_beta     116.299(3)
_cell_angle_gamma     90
_cell_volume     1717.10(10)
_cell_formula_units_Z     8
_cell_measurement_reflns_used     1202
_cell_measurement_theta_min     2.6
_cell_measurement_theta_max     27.4
_cell_measurement_temperature     100(2)
_exptl_crystal_description     Prism
_exptl_crystal_colour     Colorless
_exptl_crystal_size_max     0.24
_exptl_crystal_size_mid     0.06
_exptl_crystal_size_min     0.06
_exptl_crystal_density_diffrn     1.479
_exptl_crystal_density_meas     ?
_exptl_crystal_density_method     'not measured'
_exptl_crystal_F_000     800
_exptl_absorpt_coefficient_mu     0.111
_exptl_absorpt_correction_type     None
_exptl_absorpt_process_details     ?
_exptl_absorpt_correction_T_min     ?
_exptl_absorpt_correction_T_max     ?
_diffrn_ambient_temperature     100(2)
_diffrn_radiation_type     MoK\a
_diffrn_radiation_wavelength     0.71073
_diffrn_radiation_source     'fine-focus sealed tube'
_diffrn_radiation_monochromator     graphite
_diffrn_measurement_device_type     'Bruker SMART APEX'
_diffrn_measurement_method     \w
_diffrn_detector_area_resol_mean     ?
_diffrn_reflns_number     11493
_diffrn_reflns_av_R_equivalents     0.062
_diffrn_reflns_av_sigmaI/netI     0.067
_diffrn_reflns_theta_min     1.8
_diffrn_reflns_theta_max     27.5
_diffrn_reflns_theta_full     27.5
_diffrn_measured_fraction_theta_max     0.995
_diffrn_measured_fraction_theta_full     0.995
_diffrn_reflns_limit_h_min     -16
_diffrn_reflns_limit_h_max     16
_diffrn_reflns_limit_k_min     -13
_diffrn_reflns_limit_k_max     13
_diffrn_reflns_limit_l_min     -14
_diffrn_reflns_limit_l_max     18
_diffrn_standards_number     0
_diffrn_standards_interval_count     0
_diffrn_standards_interval_time     0
_diffrn_standards_decay_%     0
_reflns_number_total     3925
_reflns_number_gt     2256
_reflns_threshold_expression     I>2\s(I)
_refine_ls_structure_factor_coef     Fsqd
_refine_ls_matrix_type     full
_refine_ls_R_factor_all     0.122
_refine_ls_R_factor_gt     0.068
_refine_ls_wR_factor_gt     0.172
_refine_ls_wR_factor_ref     0.208
_refine_ls_goodness_of_fit_ref     1.02
_refine_ls_restrained_S_all     1.02
_refine_ls_number_reflns     3925
_refine_ls_number_parameters     269
_refine_ls_number_restraints     4
_refine_ls_hydrogen_treatment     mixed
_refine_ls_weighting_scheme     calc
_refine_ls_weighting_details
                 'calc w=1/[\s^2^(Fo^2^)+(0.1139P)^2^] where P=(Fo^2^+2Fc^2^)/3'
_atom_sites_solution_hydrogens     geom
_atom_sites_solution_primary     direct
_atom_sites_solution_secondary     difmap
_refine_ls_shift/su_max     0.001
_refine_ls_shift/su_mean     0.001
_refine_diff_density_max     0.96
_refine_diff_density_min     -0.36
_refine_ls_extinction_method     none
_refine_ls_extinction_coef     ?
loop_
    _atom_type_symbol
    _atom_type_description
    _atom_type_scat_dispersion_real
    _atom_type_scat_dispersion_imag
    _atom_type_scat_source
    'C' 'C' 0.0033 0.0016
                         'International Tables Vol C Tables 4.2.6.8 and 6.1.1.4'
    'H' 'H' 0.0000 0.0000
                         'International Tables Vol C Tables 4.2.6.8 and 6.1.1.4'
    'N' 'N' 0.0061 0.0033
                         'International Tables Vol C Tables 4.2.6.8 and 6.1.1.4'
    'O' 'O' 0.0106 0.0060
                         'International Tables Vol C Tables 4.2.6.8 and 6.1.1.4'
_computing_data_collection     'APEX2 (Bruker, 2008)'
_computing_cell_refinement     'SAINT (Bruker, 2008)'
_computing_data_reduction     'SAINT (Bruker, 2008)'
_computing_structure_solution     'SHELXS97 (Sheldrick, 2008)'
_computing_structure_refinement     'SHELXL97 (Sheldrick, 2008)'
_computing_molecular_graphics     'X-SEED (Barbour, 2001)'
_computing_publication_material     'publCIF (Westrip, 2009)'
loop_
    _atom_site_type_symbol
    _atom_site_label
    _atom_site_fract_x
    _atom_site_fract_y
    _atom_site_fract_z
    _atom_site_U_iso_or_equiv
    _atom_site_adp_type
    _atom_site_calc_flag
    _atom_site_refinement_flags
    _atom_site_occupancy
    _atom_site_disorder_assembly
    _atom_site_disorder_group
    O O1 0.41604(16) 0.86211(19) 0.61750(16) 0.0173(5) Uani d . 1 . .
    O O2 0.41080(17) 0.6545(2) 0.62972(17) 0.0167(5) Uani d D 1 . .
    H H2O 0.449(3) 0.590(3) 0.627(3) 0.058(14) Uiso d D 1 . .
    O O3 0.53761(17) 0.4779(2) 0.62899(16) 0.0187(5) Uani d . 1 . .
    O O4 0.91395(17) 0.5468(2) 0.60999(17) 0.0216(5) Uani d . 1 . .
    O O5 0.91031(17) 0.75293(19) 0.62870(17) 0.0164(5) Uani d D 1 . .
    H H5O 0.946(3) 0.820(2) 0.625(3) 0.028(10) Uiso d D 1 . .
    O O6 1.03470(16) 0.93320(19) 0.62520(16) 0.0187(5) Uani d . 1 . .
    N N1 0.7136(2) 0.4490(2) 0.62704(18) 0.0122(5) Uani d D 1 . .
    H H1N 0.771(2) 0.492(3) 0.623(2) 0.019(8) Uiso d D 1 . .
    N N2 1.2093(2) 0.9624(2) 0.62037(19) 0.0149(6) Uani d D 1 . .
    H H2N 1.2657(19) 0.923(3) 0.611(2) 0.020(8) Uiso d D 1 . .
    C C1 0.4591(2) 0.7584(3) 0.6178(2) 0.0123(6) Uani d . 1 . .
    C C2 0.5691(2) 0.7538(3) 0.6046(2) 0.0109(6) Uani d . 1 . .
    H H2 0.5933 0.8336 0.5906 0.013 Uiso calc R 1 . .
    C C3 0.6396(2) 0.6584(3) 0.6087(2) 0.0157(6) Uani d . 1 . .
    H H3 0.7079 0.6811 0.6018 0.019 Uiso calc R 1 . .
    C C4 0.6250(2) 0.5224(3) 0.6227(2) 0.0135(6) Uani d . 1 . .
    C C5 0.7229(2) 0.3155(3) 0.6348(2) 0.0130(6) Uani d . 1 . .
    C C6 0.8169(2) 0.2612(3) 0.6232(2) 0.0118(6) Uani d . 1 . .
    H H6 0.8710 0.3139 0.6125 0.014 Uiso calc R 1 . .
    C C7 0.8311(2) 0.1321(3) 0.6272(2) 0.0164(6) Uani d . 1 . .
    H H7 0.8945 0.0957 0.6188 0.020 Uiso calc R 1 . .
    C C8 0.7521(2) 0.0547(3) 0.6436(2) 0.0149(6) Uani d . 1 . .
    H H8 0.7609 -0.0345 0.6450 0.018 Uiso calc R 1 . .
    C C9 0.6615(2) 0.1075(3) 0.6576(2) 0.0171(6) Uani d . 1 . .
    H H9 0.6086 0.0544 0.6697 0.020 Uiso calc R 1 . .
    C C10 0.6463(2) 0.2388(3) 0.6541(2) 0.0136(6) Uani d . 1 . .
    H H10 0.5843 0.2749 0.6648 0.016 Uiso calc R 1 . .
    C C11 0.9577(2) 0.6509(3) 0.6128(2) 0.0145(6) Uani d . 1 . .
    C C12 1.0671(2) 0.6566(3) 0.5988(2) 0.0171(6) Uani d . 1 . .
    H H12 1.0910 0.5773 0.5836 0.021 Uiso calc R 1 . .
    C C13 1.1380(2) 0.7531(3) 0.6038(2) 0.0095(6) Uani d . 1 . .
    H H13 1.2070 0.7313 0.5977 0.011 Uiso calc R 1 . .
    C C14 1.1215(2) 0.8896(3) 0.6177(2) 0.0140(6) Uani d . 1 . .
    C C15 1.2203(2) 1.0966(3) 0.6289(2) 0.0130(6) Uani d . 1 . .
    C C16 1.3130(2) 1.1490(3) 0.6154(2) 0.0169(7) Uani d . 1 . .
    H H16 1.3645 1.0961 0.6012 0.020 Uiso calc R 1 . .
    C C17 1.3298(2) 1.2781(3) 0.6228(2) 0.0163(6) Uani d . 1 . .
    H H17 1.3934 1.3136 0.6143 0.020 Uiso calc R 1 . .
    C C18 1.2542(2) 1.3569(3) 0.6427(2) 0.0165(6) Uani d . 1 . .
    H H18 1.2659 1.4458 0.6471 0.020 Uiso calc R 1 . .
    C C19 1.1619(2) 1.3044(3) 0.6560(2) 0.0147(6) Uani d . 1 . .
    H H19 1.1097 1.3576 0.6689 0.018 Uiso calc R 1 . .
    C C20 1.1457(2) 1.1746(3) 0.6504(2) 0.0147(6) Uani d . 1 . .
    H H20 1.0835 1.1388 0.6612 0.018 Uiso calc R 1 . .
loop_
    _atom_site_aniso_label
    _atom_site_aniso_U_11
    _atom_site_aniso_U_22
    _atom_site_aniso_U_33
    _atom_site_aniso_U_12
    _atom_site_aniso_U_13
    _atom_site_aniso_U_23
    O1 0.0154(10) 0.0149(12) 0.0241(12) 0.0036(8) 0.0111(9) -0.0025(9)
    O2 0.0143(10) 0.0118(12) 0.0283(12) 0.0004(9) 0.0133(9) 0.0026(9)
    O3 0.0165(10) 0.0144(12) 0.0298(12) -0.0003(8) 0.0145(9) 0.0015(9)
    O4 0.0195(10) 0.0149(12) 0.0335(13) -0.0042(9) 0.0145(10) -0.0003(9)
    O5 0.0150(10) 0.0108(12) 0.0280(13) -0.0026(8) 0.0138(9) 0.0000(9)
    O6 0.0176(10) 0.0126(12) 0.0322(13) -0.0003(9) 0.0166(9) -0.0029(9)
    N1 0.0159(12) 0.0072(13) 0.0159(12) -0.0001(10) 0.0091(10) 0.0012(10)
    N2 0.0145(12) 0.0157(14) 0.0175(13) 0.0013(10) 0.0097(10) 0.0010(10)
    C1 0.0106(13) 0.0144(16) 0.0125(15) 0.0004(11) 0.0057(11) -0.0015(11)
    C2 0.0111(13) 0.0083(15) 0.0136(14) -0.0008(10) 0.0057(11) -0.0022(11)
    C3 0.0166(13) 0.0157(17) 0.0185(15) -0.0007(12) 0.0112(12) -0.0009(12)
    C4 0.0135(13) 0.0150(16) 0.0128(14) 0.0017(11) 0.0067(11) -0.0012(11)
    C5 0.0149(13) 0.0136(15) 0.0106(14) 0.0022(12) 0.0056(11) 0.0007(12)
    C6 0.0127(13) 0.0119(15) 0.0128(14) -0.0023(11) 0.0075(11) 0.0004(11)
    C7 0.0161(13) 0.0162(17) 0.0165(15) 0.0017(12) 0.0068(12) -0.0009(12)
    C8 0.0231(14) 0.0050(14) 0.0177(15) -0.0012(11) 0.0101(12) -0.0002(11)
    C9 0.0166(13) 0.0175(17) 0.0171(15) -0.0020(12) 0.0075(12) 0.0044(12)
    C10 0.0094(12) 0.0195(17) 0.0122(15) 0.0029(11) 0.0049(11) 0.0005(12)
    C11 0.0151(13) 0.0139(16) 0.0159(15) 0.0000(12) 0.0082(12) 0.0018(12)
    C12 0.0197(14) 0.0182(17) 0.0175(15) 0.0032(12) 0.0119(12) 0.0005(12)
    C13 0.0114(12) 0.0100(14) 0.0075(13) 0.0000(10) 0.0044(10) -0.0009(10)
    C14 0.0176(13) 0.0158(16) 0.0091(14) 0.0013(12) 0.0064(11) 0.0009(11)
    C15 0.0176(13) 0.0107(15) 0.0084(13) 0.0042(11) 0.0037(11) 0.0025(11)
    C16 0.0171(14) 0.0180(17) 0.0167(15) 0.0033(12) 0.0083(12) 0.0000(12)
    C17 0.0105(13) 0.0211(17) 0.0164(15) -0.0028(12) 0.0051(11) 0.0027(13)
    C18 0.0173(14) 0.0139(16) 0.0154(15) -0.0052(12) 0.0046(12) -0.0002(12)
    C19 0.0135(13) 0.0141(16) 0.0155(15) -0.0006(12) 0.0057(11) -0.0011(12)
    C20 0.0159(13) 0.0149(15) 0.0136(15) 0.0020(12) 0.0069(11) 0.0005(12)
loop_
    _geom_bond_atom_site_label_1
    _geom_bond_atom_site_label_2
    _geom_bond_site_symmetry_2
    _geom_bond_distance
    _geom_bond_publ_flag
    O1 C1 . 1.227(3) ?
    O2 C1 . 1.307(3) ?
    O2 H2O . 0.846(10) ?
    O3 C4 . 1.249(3) ?
    O4 C11 . 1.227(3) ?
    O5 C11 . 1.305(3) ?
    O5 H5O . 0.857(10) ?
    O6 C14 . 1.247(3) ?
    N1 C4 . 1.350(3) ?
    N1 C5 . 1.419(4) ?
    N1 H1N . 0.879(10) ?
    N2 C14 . 1.345(4) ?
    N2 C15 . 1.427(4) ?
    N2 H2N . 0.886(10) ?
    C1 C2 . 1.496(4) ?
    C2 C3 . 1.335(4) ?
    C2 H2 . 0.9500 ?
    C3 C4 . 1.476(4) ?
    C3 H3 . 0.9500 ?
    C5 C10 . 1.387(4) ?
    C5 C6 . 1.403(4) ?
    C6 C7 . 1.377(4) ?
    C6 H6 . 0.9500 ?
    C7 C8 . 1.395(4) ?
    C7 H7 . 0.9500 ?
    C8 C9 . 1.375(4) ?
    C8 H8 . 0.9500 ?
    C9 C10 . 1.401(4) ?
    C9 H9 . 0.9500 ?
    C10 H10 . 0.9500 ?
    C11 C12 . 1.495(4) ?
    C12 C13 . 1.344(4) ?
    C12 H12 . 0.9500 ?
    C13 C14 . 1.486(4) ?
    C13 H13 . 0.9500 ?
    C15 C20 . 1.391(4) ?
    C15 C16 . 1.394(4) ?
    C16 C17 . 1.379(4) ?
    C16 H16 . 0.9500 ?
    C17 C18 . 1.394(4) ?
    C17 H17 . 0.9500 ?
    C18 C19 . 1.389(4) ?
    C18 H18 . 0.9500 ?
    C19 C20 . 1.387(4) ?
    C19 H19 . 0.9500 ?
    C20 H20 . 0.9500 ?
loop_
    _geom_angle_atom_site_label_1
    _geom_angle_atom_site_label_2
    _geom_angle_atom_site_label_3
    _geom_angle_site_symmetry_1
    _geom_angle_site_symmetry_3
    _geom_angle
    _geom_angle_publ_flag
    C1 O2 H2O . . 111(3) ?
    C11 O5 H5O . . 112(2) ?
    C4 N1 C5 . . 128.0(2) ?
    C4 N1 H1N . . 114(2) ?
    C5 N1 H1N . . 118(2) ?
    C14 N2 C15 . . 128.4(2) ?
    C14 N2 H2N . . 117(2) ?
    C15 N2 H2N . . 115(2) ?
    O1 C1 O2 . . 121.2(2) ?
    O1 C1 C2 . . 118.1(2) ?
    O2 C1 C2 . . 120.7(2) ?
    C3 C2 C1 . . 132.0(3) ?
    C3 C2 H2 . . 114.0 ?
    C1 C2 H2 . . 114.0 ?
    C2 C3 C4 . . 128.4(3) ?
    C2 C3 H3 . . 115.8 ?
    C4 C3 H3 . . 115.8 ?
    O3 C4 N1 . . 122.3(3) ?
    O3 C4 C3 . . 123.1(3) ?
    N1 C4 C3 . . 114.5(2) ?
    C10 C5 C6 . . 119.8(3) ?
    C10 C5 N1 . . 123.8(2) ?
    C6 C5 N1 . . 116.4(2) ?
    C7 C6 C5 . . 120.3(3) ?
    C7 C6 H6 . . 119.8 ?
    C5 C6 H6 . . 119.8 ?
    C6 C7 C8 . . 119.9(3) ?
    C6 C7 H7 . . 120.0 ?
    C8 C7 H7 . . 120.0 ?
    C9 C8 C7 . . 120.0(3) ?
    C9 C8 H8 . . 120.0 ?
    C7 C8 H8 . . 120.0 ?
    C8 C9 C10 . . 120.6(3) ?
    C8 C9 H9 . . 119.7 ?
    C10 C9 H9 . . 119.7 ?
    C5 C10 C9 . . 119.3(3) ?
    C5 C10 H10 . . 120.3 ?
    C9 C10 H10 . . 120.3 ?
    O4 C11 O5 . . 120.7(2) ?
    O4 C11 C12 . . 118.0(3) ?
    O5 C11 C12 . . 121.3(3) ?
    C13 C12 C11 . . 132.0(3) ?
    C13 C12 H12 . . 114.0 ?
    C11 C12 H12 . . 114.0 ?
    C12 C13 C14 . . 127.9(2) ?
    C12 C13 H13 . . 116.0 ?
    C14 C13 H13 . . 116.0 ?
    O6 C14 N2 . . 123.0(3) ?
    O6 C14 C13 . . 123.6(3) ?
    N2 C14 C13 . . 113.4(2) ?
    C20 C15 C16 . . 119.9(3) ?
    C20 C15 N2 . . 123.9(3) ?
    C16 C15 N2 . . 116.2(2) ?
    C17 C16 C15 . . 119.7(3) ?
    C17 C16 H16 . . 120.1 ?
    C15 C16 H16 . . 120.1 ?
    C16 C17 C18 . . 120.7(3) ?
    C16 C17 H17 . . 119.6 ?
    C18 C17 H17 . . 119.6 ?
    C19 C18 C17 . . 119.4(3) ?
    C19 C18 H18 . . 120.3 ?
    C17 C18 H18 . . 120.3 ?
    C20 C19 C18 . . 120.2(3) ?
    C20 C19 H19 . . 119.9 ?
    C18 C19 H19 . . 119.9 ?
    C19 C20 C15 . . 120.1(3) ?
    C19 C20 H20 . . 120.0 ?
    C15 C20 H20 . . 120.0 ?
loop_
    _geom_torsion_atom_site_label_1
    _geom_torsion_atom_site_label_2
    _geom_torsion_atom_site_label_3
    _geom_torsion_atom_site_label_4
    _geom_torsion_site_symmetry_1
    _geom_torsion_site_symmetry_2
    _geom_torsion_site_symmetry_3
    _geom_torsion_site_symmetry_4
    _geom_torsion
    _geom_torsion_publ_flag
    O1 C1 C2 C3 . . . . 174.8(3) ?
    O2 C1 C2 C3 . . . . -5.1(5) ?
    C1 C2 C3 C4 . . . . 3.8(5) ?
    C5 N1 C4 O3 . . . . 2.6(4) ?
    C5 N1 C4 C3 . . . . -176.7(3) ?
    C2 C3 C4 O3 . . . . 2.7(5) ?
    C2 C3 C4 N1 . . . . -178.0(3) ?
    C4 N1 C5 C10 . . . . -9.5(4) ?
    C4 N1 C5 C6 . . . . 171.4(3) ?
    C10 C5 C6 C7 . . . . 2.3(4) ?
    N1 C5 C6 C7 . . . . -178.5(2) ?
    C5 C6 C7 C8 . . . . -0.4(4) ?
    C6 C7 C8 C9 . . . . -1.2(4) ?
    C7 C8 C9 C10 . . . . 0.9(4) ?
    C6 C5 C10 C9 . . . . -2.5(4) ?
    N1 C5 C10 C9 . . . . 178.4(3) ?
    C8 C9 C10 C5 . . . . 0.9(4) ?
    O4 C11 C12 C13 . . . . -175.7(3) ?
    O5 C11 C12 C13 . . . . 3.6(5) ?
    C11 C12 C13 C14 . . . . -5.2(5) ?
    C15 N2 C14 O6 . . . . -1.8(5) ?
    C15 N2 C14 C13 . . . . 177.6(2) ?
    C12 C13 C14 O6 . . . . -1.1(5) ?
    C12 C13 C14 N2 . . . . 179.4(3) ?
    C14 N2 C15 C20 . . . . 9.1(4) ?
    C14 N2 C15 C16 . . . . -171.5(3) ?
    C20 C15 C16 C17 . . . . -0.4(4) ?
    N2 C15 C16 C17 . . . . -179.8(2) ?
    C15 C16 C17 C18 . . . . -0.6(4) ?
    C16 C17 C18 C19 . . . . 0.5(4) ?
    C17 C18 C19 C20 . . . . 0.5(4) ?
    C18 C19 C20 C15 . . . . -1.5(4) ?
    C16 C15 C20 C19 . . . . 1.5(4) ?
    N2 C15 C20 C19 . . . . -179.2(2) ?
loop_
    _geom_hbond_atom_site_label_D
    _geom_hbond_atom_site_label_H
    _geom_hbond_atom_site_label_A
    _geom_hbond_site_symmetry_A
    _geom_hbond_distance_DH
    _geom_hbond_distance_HA
    _geom_hbond_distance_DA
    _geom_hbond_angle_DHA
    _geom_hbond_publ_flag
    O2 H2o O3 . 0.850(10)
                        1.630(10)
                                2.475(3) 172(4) yes
    O5 H5o O6 . 0.860(10)
                        1.650(10)
                                2.496(3) 170(3) yes
    N1 H1n O4 . 0.880(10)
                        2.000(10)
                                2.864(3) 166(3) yes
    N2 H2n O1 1_655 0.890(10)
                            1.990(10)
                                    2.859(3) 167(3) yes
