# Supplementary material for: N-Phenyl­maleamic acid
Source: Acta Crystallogr Sect E Struct Rep Online. 2009 Apr 25;65(Pt 5):o1101. doi: 10.1107/S1600536809014627 (PMC2977779; doi:10.1107/S1600536809014627)
Supplement: Supplementary file 2 [file e-65-o1101-Isup2.hkl]

# 
# h,k,l, Fc-squared, Fo-squared, sigma(Fo-squared) and status flag 
# 
data_I
_shelx_title '  P21/c' 
_shelx_refln_list_code          4 
_shelx_F_calc_maximum      514.84 
_exptl_crystal_F_000       800.00 
_reflns_d_resolution_high  0.7696 
 
loop_ 
 _symmetry_equiv_pos_as_xyz 
 'x, y, z' 
 '-x, y+1/2, -z+1/2' 
 '-x, -y, -z' 
 'x, -y-1/2, z-1/2' 
 
_cell_length_a    12.7505 
_cell_length_b    10.5849 
_cell_length_c    14.1918 
_cell_angle_alpha  90.000 
_cell_angle_beta  116.299 
_cell_angle_gamma  90.000 
 
_shelx_F_squared_multiplier     1.000 
 
loop_ 
 _refln_index_h 
 _refln_index_k 
 _refln_index_l 
 _refln_F_squared_calc 
 _refln_F_squared_meas 
 _refln_F_squared_sigma 
 _refln_observed_status 
   1   0   0        4.16        3.28      2.46 o 
   2   0   0     2303.53     2370.49     45.09 o 
   3   0   0        0.27       -4.61      6.50 o 
   4   0   0     4325.35     4703.97     78.81 o 
   5   0   0        0.71        3.70      6.79 o 
   6   0   0     1888.08     1903.64     41.46 o 
   7   0   0       17.09       10.16      6.83 o 
   8   0   0      627.72      703.03     24.39 o 
   9   0   0        0.90       -9.42     12.68 o 
  10   0   0      567.78      735.31     92.73 o 
  11   0   0       19.41       14.50     16.60 o 
  12   0   0       29.81       19.12     19.45 o 
  13   0   0       29.48       31.59     21.78 o 
  14   0   0       10.95       14.06     40.83 o 
   1   1   0      493.44      389.81     36.33 o 
   2   1   0      487.44      516.46     17.62 o 
   3   1   0      235.63      280.51     21.57 o 
   4   1   0     4197.87     4342.73     67.63 o 
   5   1   0      122.11      141.24     11.10 o 
   6   1   0       25.09       32.32      7.70 o 
   7   1   0       32.21       44.31      8.34 o 
   8   1   0      617.64      632.79     20.69 o 
   9   1   0       12.06       14.19      8.20 o 
  10   1   0       38.80       85.41     15.08 o 
  11   1   0      138.34      175.38     19.59 o 
  12   1   0       64.46       56.91     16.55 o 
  13   1   0       51.51       47.09     16.32 o 
  14   1   0      717.99      662.08     35.95 o 
   0   2   0     6049.32     6019.03    113.17 o 
   1   2   0       62.38       66.85      7.45 o 
   2   2   0       72.96       42.14      6.40 o 
   3   2   0      372.10      364.59     13.94 o 
   4   2   0     7391.15     8661.78    120.77 o 
   5   2   0       29.53       33.62     12.03 o 
   6   2   0      570.90      682.88     22.26 o 
   7   2   0      890.42     1078.60     26.50 o 
   8   2   0      392.37      424.85     28.78 o 
   9   2   0        2.68        1.54      8.39 o 
  10   2   0      248.30      260.90     20.58 o 
  11   2   0        0.00       10.80     12.30 o 
  12   2   0      693.55      707.53     33.72 o 
  13   2   0       94.52       69.16     19.48 o 
  14   2   0       44.76       73.09     19.92 o 
   1   3   0     1501.84     1535.08     34.40 o 
   2   3   0       40.24       60.43      8.45 o 
   3   3   0     1360.56     1512.24     29.77 o 
   4   3   0      250.32      311.72     13.75 o 
   5   3   0      723.00      796.95     23.66 o 
   6   3   0      198.75      284.24     16.20 o 
   7   3   0       53.95       93.07     14.78 o 
   8   3   0      380.57      460.58     19.86 o 
   9   3   0      259.41      236.07     24.05 o 
  10   3   0      477.56      480.51     28.89 o 
  11   3   0       69.24       42.45     15.00 o 
  12   3   0       29.91        4.35     14.02 o 
  13   3   0      254.61      250.93     26.54 o 
  14   3   0       27.69       33.74     27.49 o 
   0   4   0       73.81       78.89     10.40 o 
   1   4   0      353.62      400.86     15.11 o 
   2   4   0      247.83      325.98     12.15 o 
   3   4   0     1759.44     2048.50     36.11 o 
   4   4   0       21.52       33.94      7.08 o 
   5   4   0      471.47      547.68     19.23 o 
   6   4   0      163.45      179.79     13.61 o 
   7   4   0      368.66      442.82     24.98 o 
   8   4   0       40.15       30.25     12.71 o 
   9   4   0      313.37      322.24     19.00 o 
  10   4   0        6.89        0.82      9.84 o 
  11   4   0     1518.98     1496.85     46.02 o 
  12   4   0      199.51      222.12     23.14 o 
  13   4   0      223.29      249.24     25.49 o 
  14   4   0       13.08       33.58     20.83 o 
   1   5   0     1973.70     2378.01     47.98 o 
   2   5   0       26.30       25.97      6.67 o 
   3   5   0     6012.38     7045.78    130.02 o 
   4   5   0        4.64       -0.96      7.29 o 
   5   5   0        2.81       16.39      9.07 o 
   6   5   0        1.49       -6.86      6.66 o 
   7   5   0     2382.71     2618.87     64.37 o 
   8   5   0        9.56       26.50     13.62 o 
   9   5   0     4196.24     4542.01    122.07 o 
  10   5   0        0.40        1.80     10.97 o 
  11   5   0      444.25      440.57     32.95 o 
  12   5   0        0.11       -0.17     17.18 o 
  13   5   0      400.46      367.04     34.69 o 
   0   6   0       68.48       71.85     25.75 o 
   1   6   0      965.05     1150.24     30.94 o 
   2   6   0        4.03        0.02      6.13 o 
   3   6   0      178.35      215.55     12.05 o 
   4   6   0        5.39       18.57      8.00 o 
   5   6   0      237.84      270.27     14.16 o 
   6   6   0       44.44       68.62     12.08 o 
   7   6   0      200.41      294.03     24.05 o 
   8   6   0       12.78       26.26     15.43 o 
   9   6   0     1311.76     1304.35     47.63 o 
  10   6   0        0.20       18.03     15.30 o 
  11   6   0       95.46       83.06     17.95 o 
  12   6   0        0.36       14.36     20.69 o 
  13   6   0       92.94       79.40     24.20 o 
   1   7   0       71.39       94.46     20.42 o 
   2   7   0      258.72      280.61     14.61 o 
   3   7   0     1018.78     1182.17     39.61 o 
   4   7   0        0.78        6.66     13.20 o 
   5   7   0     4833.84     5398.46    160.65 o 
   6   7   0        0.83       -6.63     24.58 o 
   7   7   0      197.37      205.78     27.50 o 
   8   7   0       24.61       17.17     17.38 o 
   9   7   0      803.66      899.81     42.31 o 
  10   7   0       34.81       14.45     16.91 o 
  11   7   0      117.06      112.86     21.76 o 
  12   7   0        0.00       33.64     19.87 o 
   0   8   0      813.79      900.66     66.88 o 
   1   8   0      879.81     1060.17     50.46 o 
   2   8   0      410.78      431.45     27.26 o 
   3   8   0      420.66      440.85     31.94 o 
   4   8   0     1125.38     1226.02     68.68 o 
   5   8   0       71.57       66.27     15.94 o 
   6   8   0        2.07       19.39     18.34 o 
   7   8   0       26.14       53.03     20.93 o 
   8   8   0      100.90      133.37     26.79 o 
   9   8   0      617.41      657.12     47.21 o 
  10   8   0       25.04        1.85     19.41 o 
  11   8   0       11.35       23.73     22.23 o 
  12   8   0       54.91       50.13     23.80 o 
   1   9   0      206.42      188.74     28.71 o 
   2   9   0       22.07       20.46     14.73 o 
   3   9   0        0.64        4.55     14.14 o 
   4   9   0     3777.31     3910.28     89.76 o 
   5   9   0      274.26      267.46     25.06 o 
   6   9   0       21.97       33.72     21.01 o 
   7   9   0      435.50      464.59     51.88 o 
   8   9   0        6.02      -17.13     24.00 o 
   9   9   0        0.25       26.41     21.13 o 
  10   9   0        0.26       17.81     33.88 o 
  11   9   0        3.11       18.38     23.45 o 
   0  10   0     5790.88     5807.22    216.57 o 
   1  10   0        9.16       47.08     22.50 o 
   2  10   0      140.45      204.35     24.12 o 
   3  10   0       92.64      117.58     21.27 o 
   4  10   0       13.68       19.75     15.50 o 
   5  10   0        0.24       -4.58     18.29 o 
   6  10   0      925.43     1060.47     58.91 o 
   7  10   0        6.18        4.16     20.93 o 
   8  10   0      214.27      322.47     39.34 o 
   9  10   0       55.05       72.26     26.80 o 
  10  10   0        2.89        3.06     21.89 o 
   1  11   0        8.35       20.44     21.91 o 
   2  11   0        0.05       -1.49     15.93 o 
   3  11   0       11.69       -2.23     15.64 o 
   4  11   0       61.63       35.49     18.35 o 
   5  11   0        0.37        9.77     21.85 o 
   6  11   0      255.28      406.47     42.87 o 
   7  11   0        0.25        8.56     22.47 o 
   8  11   0      404.80      499.12     48.26 o 
   0  12   0      192.63      148.90     44.23 o 
   1  12   0        1.08        5.14     17.21 o 
   2  12   0      328.00      444.96     35.46 o 
   3  12   0        0.22       18.84     18.23 o 
   4  12   0      153.75      150.70     43.70 o 
   5  12   0        5.34       -8.71     22.45 o 
   6  12   0        0.77       47.53     26.18 o 
   7  12   0        0.70      -30.88     20.59 o 
   1  13   0       54.45       10.46     31.10 o 
   2  13   0        3.45      -21.11     19.43 o 
   3  13   0        3.91      -11.10     22.31 o 
   4  13   0       33.42      101.29     33.01 o 
 -15   1   1       28.32        8.06     15.71 o 
 -14   1   1       14.23        2.36     14.93 o 
 -13   1   1      952.91      903.39     42.29 o 
 -12   1   1       10.92       10.97     12.45 o 
 -11   1   1       20.65       43.53     13.41 o 
 -10   1   1        2.82       -7.35     10.60 o 
  -9   1   1      480.64      436.42     25.80 o 
  -8   1   1       26.44       25.63      8.10 o 
  -7   1   1      390.41      327.77     18.44 o 
  -6   1   1      496.15      354.78     14.15 o 
  -5   1   1     4898.81     4315.68     59.57 o 
  -4   1   1      438.37      371.97     13.47 o 
  -3   1   1      129.20      131.16      9.86 o 
  -2   1   1     1109.55      762.66     28.64 o 
  -1   1   1     7130.41     4307.19     89.98 o 
   0   1   1      104.83       59.37      3.72 o 
   1   1   1      261.80      182.49      7.31 o 
   2   1   1     2303.29     1745.53     33.98 o 
   3   1   1     2874.70     2522.27     47.94 o 
   4   1   1        0.47        3.26      6.43 o 
   5   1   1      138.02      165.29     10.63 o 
   6   1   1      384.04      352.38     14.53 o 
   7   1   1      100.94      100.63     10.19 o 
   8   1   1       32.29       40.08      9.01 o 
   9   1   1      343.29      337.68     21.53 o 
  10   1   1        0.92       -4.23     10.90 o 
  11   1   1     2898.39     2682.78     72.94 o 
  12   1   1        1.10        4.36     13.20 o 
  13   1   1      121.83      119.23     19.96 o 
  14   1   1       44.27       45.53     17.97 o 
 -15   2   1       97.07       99.12     20.82 o 
 -14   2   1        5.84      -12.55     13.89 o 
 -13   2   1      522.50      485.83     29.87 o 
 -12   2   1      708.84      676.70     42.81 o 
 -11   2   1      197.03      184.69     19.35 o 
 -10   2   1        0.32       -4.93     10.31 o 
  -9   2   1      666.85      617.19     24.67 o 
  -8   2   1       80.02       80.40     10.43 o 
  -7   2   1     1129.07     1181.58     27.35 o 
  -6   2   1     1552.48     1447.28     29.55 o 
  -5   2   1       39.64       14.70      6.70 o 
  -4   2   1     1449.94     1415.30     45.24 o 
  -3   2   1     2402.87     1949.63     35.49 o 
  -2   2   1      371.83      196.71      7.70 o 
  -1   2   1     1476.52     1117.54     89.65 o 
   0   2   1     1005.13      669.96     37.59 o 
   1   2   1     1004.59      690.77     15.83 o 
   2   2   1      206.36      162.96     10.79 o 
   3   2   1       52.11       55.23      7.99 o 
   4   2   1     1704.87     1473.99     41.81 o 
   5   2   1      247.15      224.01     16.10 o 
   6   2   1      111.23      101.63     10.94 o 
   7   2   1     1003.66      934.12     25.16 o 
   8   2   1       50.12       33.65      9.46 o 
   9   2   1      320.62      284.70     17.10 o 
  10   2   1      129.01      126.03     16.88 o 
  11   2   1        3.09      -16.04     10.69 o 
  12   2   1       47.51       52.68     15.87 o 
  13   2   1        0.65       10.40     14.67 o 
  14   2   1       40.13       38.40     18.17 o 
 -14   3   1       29.72       43.56     17.32 o 
 -13   3   1       33.10       53.60     15.50 o 
 -12   3   1        3.12       -8.50     11.99 o 
 -11   3   1      107.22       87.75     16.43 o 
 -10   3   1      601.16      540.81     23.99 o 
  -9   3   1      375.72      372.47     18.95 o 
  -8   3   1      122.49      122.97     12.44 o 
  -7   3   1       40.09       21.84     12.52 o 
  -6   3   1        1.50       -2.56      7.96 o 
  -5   3   1     1388.17     1356.83     31.40 o 
  -4   3   1      155.77      164.14      9.08 o 
  -3   3   1     2463.01     1988.39     30.89 o 
  -2   3   1      389.59      372.07     12.75 o 
  -1   3   1     3186.10     2538.61     71.43 o 
   0   3   1        4.23       -3.19      6.32 o 
   1   3   1       19.23       13.23      6.49 o 
   2   3   1      307.70      267.70     19.83 o 
   3   3   1       12.31       16.09      8.70 o 
   4   3   1     1599.83     1416.07     43.83 o 
   5   3   1      146.54      154.67     15.00 o 
   6   3   1      435.92      510.46     21.07 o 
   7   3   1      432.94      427.33     38.71 o 
   8   3   1      188.31      183.67     17.49 o 
   9   3   1       30.47       39.37     11.09 o 
  10   3   1       53.29       33.26     13.43 o 
  11   3   1        0.26       -0.23     12.09 o 
  12   3   1       10.35       26.62     14.71 o 
  13   3   1      541.01      445.55     37.83 o 
  14   3   1       10.89       20.49     16.72 o 
 -14   4   1       70.84       61.97     19.47 o 
 -13   4   1       59.56       54.29     19.28 o 
 -12   4   1      469.22      407.58     39.23 o 
 -11   4   1      205.34      194.13     20.30 o 
 -10   4   1       33.38       26.94     11.10 o 
  -9   4   1       38.13       17.20      9.12 o 
  -8   4   1      169.15      174.44     32.87 o 
  -7   4   1      515.35      527.22     26.77 o 
  -6   4   1        1.72        0.36     15.43 o 
  -5   4   1       91.52      110.42      8.90 o 
  -4   4   1       49.55       49.90      7.60 o 
  -3   4   1       98.92       67.86     10.65 o 
  -2   4   1       80.22       73.35      8.16 o 
  -1   4   1      229.48      224.56     13.00 o 
   0   4   1       57.32       38.55      8.85 o 
   1   4   1      917.14      729.54     20.18 o 
   2   4   1     3786.00     3368.23     64.57 o 
   3   4   1     1047.16     1044.83     20.79 o 
   4   4   1      600.81      436.93     17.31 o 
   5   4   1      461.65      429.67     17.35 o 
   6   4   1      640.14      594.53     22.89 o 
   7   4   1       44.80       48.19     13.46 o 
   8   4   1       16.81       29.67     13.36 o 
   9   4   1      182.37      187.80     17.53 o 
  10   4   1       16.56       18.01     12.08 o 
  11   4   1       92.98       81.60     19.90 o 
  12   4   1      442.15      387.80     32.39 o 
  13   4   1        2.09       10.35     18.03 o 
 -14   5   1       19.65       15.58     19.73 o 
 -13   5   1        0.13       -9.75     18.13 o 
 -12   5   1       11.93       -0.20     16.21 o 
 -11   5   1        0.02       19.30     12.65 o 
 -10   5   1      229.36      223.76     19.97 o 
  -9   5   1       88.67       90.89     17.54 o 
  -8   5   1       15.55       13.72     10.71 o 
  -7   5   1       28.31       25.82     10.23 o 
  -6   5   1      312.88      272.50     13.19 o 
  -5   5   1        3.47        6.61      6.62 o 
  -4   5   1        5.23       -0.53      6.81 o 
  -3   5   1      167.03      187.66     14.36 o 
  -2   5   1       55.23       36.86      8.80 o 
  -1   5   1      244.43      206.38     14.23 o 
   0   5   1     5260.25     4885.09     87.07 o 
   1   5   1        1.91       -8.80      8.62 o 
   2   5   1      466.38      423.55     21.32 o 
   3   5   1        1.68        3.74      9.62 o 
   4   5   1      136.01      122.39      8.79 o 
   5   5   1        7.38       12.79     10.58 o 
   6   5   1       26.51       12.48     10.95 o 
   7   5   1       13.43       19.08     12.83 o 
   8   5   1       54.74       34.12     14.11 o 
   9   5   1       48.49       24.31     15.10 o 
  10   5   1      359.20      375.99     41.03 o 
  11   5   1        3.24       -4.00     14.75 o 
  12   5   1        8.40      -11.49     16.28 o 
  13   5   1       24.66       16.71     19.73 o 
 -13   6   1        2.79       40.01     27.07 o 
 -12   6   1        5.17       17.40     18.23 o 
 -11   6   1        0.63       -3.98     13.39 o 
 -10   6   1       32.65        7.59     14.17 o 
  -9   6   1        1.25        6.94     13.95 o 
  -8   6   1      124.61      125.93     19.35 o 
  -7   6   1       30.77       21.47     13.79 o 
  -6   6   1       32.45       23.89      9.39 o 
  -5   6   1       11.14        1.92      7.38 o 
  -4   6   1        8.65       32.48      8.24 o 
  -3   6   1        1.11      -12.58      8.38 o 
  -2   6   1      406.76      456.18     26.92 o 
  -1   6   1       30.78       30.70     14.11 o 
   0   6   1     2016.61     1871.86     44.65 o 
   1   6   1        0.00       17.44      9.72 o 
   2   6   1       23.45       45.96     12.19 o 
   3   6   1        4.90       -4.43      9.99 o 
   4   6   1      870.58      746.55     38.39 o 
   5   6   1        1.94        7.31     13.91 o 
   6   6   1     3009.79     2706.73     66.35 o 
   7   6   1        4.79        2.99     12.14 o 
   8   6   1     1878.54     1695.86     53.48 o 
   9   6   1       72.73       88.21     23.49 o 
  10   6   1       10.57        5.52     32.76 o 
  11   6   1        1.12       -8.40     16.23 o 
  12   6   1      319.86      257.34     37.61 o 
 -13   7   1        7.32        3.50     19.62 o 
 -12   7   1      110.02      118.49     24.89 o 
 -11   7   1       15.15        6.95     15.79 o 
 -10   7   1      706.32      669.57     38.15 o 
  -9   7   1       69.92       45.56     17.18 o 
  -8   7   1      805.84      681.42     44.12 o 
  -7   7   1      483.90      423.88     35.32 o 
  -6   7   1      140.11      102.24     38.84 o 
  -5   7   1     1055.76     1003.41     38.07 o 
  -4   7   1      285.50      263.55     14.84 o 
  -3   7   1       10.85       22.97     11.23 o 
  -2   7   1     2256.12     1952.94     49.28 o 
  -1   7   1        4.01       24.68      9.78 o 
   0   7   1      260.30      265.03     18.47 o 
   1   7   1       32.84       30.06     16.93 o 
   2   7   1        0.24       -0.98     14.55 o 
   3   7   1      353.29      378.29     24.05 o 
   4   7   1      273.87      269.40     37.08 o 
   5   7   1       10.61       27.80     13.57 o 
   6   7   1      324.34      317.19     30.96 o 
   7   7   1      172.37      156.97     25.83 o 
   8   7   1       13.34        7.52     20.81 o 
   9   7   1       32.23       32.80     22.45 o 
  10   7   1      135.10      150.42     26.96 o 
  11   7   1       24.87       29.04     33.48 o 
  12   7   1      284.76      240.96     31.21 o 
 -12   8   1      267.58      287.53     43.36 o 
 -11   8   1        2.38        8.40     21.44 o 
 -10   8   1       57.08       27.08     34.11 o 
  -9   8   1      168.96      185.09     30.14 o 
  -8   8   1       94.32      108.04     38.54 o 
  -7   8   1      148.63      147.39     26.72 o 
  -6   8   1     1250.80     1147.05     64.29 o 
  -5   8   1        9.37       -3.94     13.31 o 
  -4   8   1     1578.42     1398.15     46.03 o 
  -3   8   1        2.03       18.25     13.85 o 
  -2   8   1      820.81      815.94     44.77 o 
  -1   8   1      388.08      358.53     21.53 o 
   0   8   1      393.16      314.42     30.85 o 
   1   8   1      151.39      152.62     46.81 o 
   2   8   1       11.47       17.37     12.40 o 
   3   8   1      350.88      333.66     24.84 o 
   4   8   1      294.94      246.97     22.34 o 
   5   8   1       93.39      110.51     18.11 o 
   6   8   1      667.97      591.20     79.41 o 
   7   8   1      335.96      339.62     34.55 o 
   8   8   1        0.39      -23.35     15.57 o 
   9   8   1      126.42      122.06     27.63 o 
  10   8   1        4.48       15.26     20.84 o 
  11   8   1       69.32       63.40     21.67 o 
 -11   9   1      118.49       84.09     35.94 o 
 -10   9   1        3.10       14.31     21.22 o 
  -9   9   1       12.02       14.73     20.90 o 
  -8   9   1        0.01      -21.87     16.62 o 
  -7   9   1      388.84      362.94     37.31 o 
  -6   9   1      329.00      319.10     37.15 o 
  -5   9   1        9.91       26.18     19.37 o 
  -4   9   1     1864.32     1602.33     52.33 o 
  -3   9   1       16.51      -13.88     13.06 o 
  -2   9   1       71.70       43.73     16.37 o 
  -1   9   1      166.57       81.48     23.62 o 
   0   9   1      462.80      471.53     38.88 o 
   1   9   1      154.91      128.66     19.83 o 
   2   9   1        6.22        7.32     15.09 o 
   3   9   1       45.85       32.86     16.68 o 
   4   9   1      220.07      232.26     23.33 o 
   5   9   1      769.11      681.94     58.81 o 
   6   9   1      204.18      199.29     43.21 o 
   7   9   1      283.68      235.49     80.30 o 
   8   9   1        3.83        7.03     25.32 o 
   9   9   1        1.21        2.70     20.48 o 
  10   9   1        2.57       11.73     22.15 o 
 -10  10   1        2.21       28.58     23.62 o 
  -9  10   1      341.54      258.00     40.94 o 
  -8  10   1       21.92       36.23     24.76 o 
  -7  10   1      154.83      126.86     29.29 o 
  -6  10   1       32.06       -9.78     19.09 o 
  -5  10   1      122.72      122.48     27.38 o 
  -4  10   1        0.76       -5.04     14.43 o 
  -3  10   1      494.82      474.68     32.07 o 
  -2  10   1       21.76       20.62     17.56 o 
  -1  10   1      734.80      681.08     47.36 o 
   0  10   1      221.63      196.00     31.16 o 
   1  10   1       99.99       62.32     17.58 o 
   2  10   1        1.41        9.90     15.76 o 
   3  10   1      264.77      227.64     25.21 o 
   4  10   1        1.07       -1.51     14.63 o 
   5  10   1      138.82      130.56     27.77 o 
   6  10   1       55.61       27.57     21.12 o 
   7  10   1       18.65        8.58     19.77 o 
   8  10   1       11.99       24.14     21.44 o 
   9  10   1      128.37      202.71     36.15 o 
  -9  11   1      260.70      297.34     44.00 o 
  -8  11   1        1.58        0.22     23.28 o 
  -7  11   1      345.78      377.05     42.78 o 
  -6  11   1        0.04       17.93     22.23 o 
  -5  11   1      100.81       63.25     24.99 o 
  -4  11   1        3.90        9.78     15.66 o 
  -3  11   1       39.97       22.35     17.49 o 
  -2  11   1        2.37       -0.18     16.47 o 
  -1  11   1      309.33      235.34     33.66 o 
   0  11   1        0.43        6.42     21.30 o 
   1  11   1       15.79       31.47     17.91 o 
   2  11   1        1.03      -18.86     15.37 o 
   3  11   1      308.11      230.57     26.88 o 
   4  11   1        0.86      -13.06     29.35 o 
   5  11   1       35.01       18.63     21.74 o 
   6  11   1        0.14      -23.05     17.91 o 
   7  11   1        5.52       42.20     24.42 o 
   8  11   1        1.32       27.20     24.33 o 
  -7  12   1       20.05       15.67     29.83 o 
  -6  12   1        0.17        7.69     37.29 o 
  -5  12   1      120.81      101.28     31.01 o 
  -4  12   1        1.57        8.68     21.00 o 
  -3  12   1       44.72       45.32     19.98 o 
  -2  12   1        6.94       14.66     18.40 o 
  -1  12   1       45.20       52.50     26.12 o 
   0  12   1        2.25        3.11     20.99 o 
   1  12   1        9.04       -1.02     16.71 o 
   2  12   1        8.86       15.67     18.12 o 
   3  12   1        7.09       24.84     18.00 o 
   4  12   1        1.07       -3.63     27.13 o 
   5  12   1      499.06      555.48     50.14 o 
   6  12   1       12.98        9.34     24.24 o 
  -5  13   1      325.29      406.30     48.05 o 
  -4  13   1        0.00        0.61     24.30 o 
  -3  13   1        0.00       12.15     18.88 o 
  -2  13   1       36.98       46.57     25.59 o 
  -1  13   1       70.25       45.41     24.12 o 
   0  13   1       15.48       -0.29     18.46 o 
   1  13   1        3.97       12.87     19.10 o 
   2  13   1        1.17       19.53     20.10 o 
   3  13   1        3.20       38.22     47.92 o 
   4  13   1       29.54       85.03     30.10 o 
 -15   0   2        0.24      -34.99     23.33 o 
 -14   0   2      373.33      442.14     71.70 o 
 -13   0   2        4.87       -2.63     23.92 o 
 -12   0   2     3341.20     3522.73    122.70 o 
 -11   0   2        8.21       23.66     17.74 o 
 -10   0   2     7543.15     8072.57    179.65 o 
  -9   0   2        4.12       11.07     19.23 o 
  -8   0   2     1206.77     1261.31     32.83 o 
  -7   0   2        3.76        3.36      6.76 o 
  -6   0   2       67.97       84.62     10.08 o 
  -5   0   2        1.65       -2.17      6.29 o 
  -4   0   2     6099.44     6204.47    126.34 o 
  -3   0   2        0.20       -9.73      6.49 o 
  -2   0   2     7706.97     8138.30    149.00 o 
  -1   0   2       52.03       48.65      5.99 o 
   0   0   2       50.98      -23.88     15.92 o 
   1   0   2       95.08       81.06      6.73 o 
   2   0   2      352.85      366.40     15.32 o 
   3   0   2        0.74       -1.68      6.18 o 
   4   0   2     3237.62     3247.75     60.83 o 
   5   0   2        4.62        4.19      7.35 o 
   6   0   2      107.90      129.07     13.71 o 
   7   0   2       19.01        7.64      8.23 o 
   8   0   2     1393.83     1438.89     39.62 o 
   9   0   2       12.88       12.03     16.39 o 
  10   0   2     3152.47     3551.92    103.24 o 
  11   0   2       42.78       47.00     20.79 o 
  12   0   2     1516.33     1630.77     70.74 o 
  13   0   2        0.90       14.18     25.31 o 
 -15   1   2        0.71        6.70     15.35 o 
 -14   1   2       80.90      109.65     22.66 o 
 -13   1   2       26.48       29.42     14.64 o 
 -12   1   2       53.83       72.70     16.40 o 
 -11   1   2      171.86      170.14     18.54 o 
 -10   1   2      323.95      309.97     20.94 o 
  -9   1   2      114.58      115.36     11.35 o 
  -8   1   2      278.93      249.71     24.00 o 
  -7   1   2        0.43        4.20      6.63 o 
  -6   1   2     8530.56     9602.30    120.17 o 
  -5   1   2      330.42      428.63     20.83 o 
  -4   1   2      636.96      752.26     16.50 o 
  -3   1   2       62.43       64.63      6.41 o 
  -2   1   2    24346.06    25728.14    290.14 o 
  -1   1   2      120.46      135.13      9.84 o 
   0   1   2      409.11      408.62      8.27 o 
   1   1   2      177.35      214.17      8.49 o 
   2   1   2    46451.65    50960.83    633.26 o 
   3   1   2       40.25       30.18      8.25 o 
   4   1   2     1486.49     1614.22     32.60 o 
   5   1   2      172.93      220.36     11.91 o 
   6   1   2     7106.04     7556.66    100.64 o 
   7   1   2        3.03        7.62      7.64 o 
   8   1   2        2.21        2.66      7.49 o 
   9   1   2      140.62      153.80     16.89 o 
  10   1   2       83.22       70.39     15.88 o 
  11   1   2      129.38      153.69     20.72 o 
  12   1   2      488.80      526.16     31.34 o 
  13   1   2        9.69        8.32     25.38 o 
 -15   2   2       42.03       54.66     18.81 o 
 -14   2   2       32.92       56.87     17.73 o 
 -13   2   2       56.44       56.78     16.80 o 
 -12   2   2     1618.21     1646.40     47.57 o 
 -11   2   2      153.56      147.88     17.89 o 
 -10   2   2      217.90      222.08     17.49 o 
  -9   2   2      724.23      792.97     45.41 o 
  -8   2   2        2.94       -6.18      6.85 o 
  -7   2   2       19.47       30.63      8.09 o 
  -6   2   2     5076.68     6045.11     81.45 o 
  -5   2   2       23.70       25.01     12.44 o 
  -4   2   2        6.45        2.07      4.54 o 
  -3   2   2      421.92      492.88     11.49 o 
  -2   2   2     1171.36     1141.51     24.70 o 
  -1   2   2      521.86      547.87     19.92 o 
   0   2   2        0.51        1.93      3.73 o 
   1   2   2     1531.83     1578.83     26.25 o 
   2   2   2     1367.14     1437.53     27.75 o 
   3   2   2      298.57      390.49     17.48 o 
   4   2   2      304.16      346.33     22.71 o 
   5   2   2       53.86       41.60     15.05 o 
   6   2   2     2315.17     2670.42     51.14 o 
   7   2   2        8.64        0.27      8.62 o 
   8   2   2        6.42        2.34      8.33 o 
   9   2   2      298.18      328.75     26.42 o 
  10   2   2       82.90      116.00     17.10 o 
  11   2   2        8.99       19.58     13.53 o 
  12   2   2      847.08      885.28     44.54 o 
  13   2   2       52.50       56.81     18.10 o 
 -15   3   2        5.92        4.01     15.83 o 
 -14   3   2        5.50        8.91     14.69 o 
 -13   3   2      493.01      453.20     28.89 o 
 -12   3   2       26.68       41.88     13.80 o 
 -11   3   2      102.79       99.09     16.33 o 
 -10   3   2       56.78       53.50     12.70 o 
  -9   3   2      233.82      273.83     16.46 o 
  -8   3   2       27.49       35.22      9.59 o 
  -7   3   2      247.99      287.53     20.10 o 
  -6   3   2      491.52      640.98     22.00 o 
  -5   3   2     1352.46     1475.91     25.15 o 
  -4   3   2     1340.95     1567.75     27.20 o 
  -3   3   2     1475.36     1554.22     29.24 o 
  -2   3   2     1525.21     1635.49     34.34 o 
  -1   3   2     2378.85     2492.92     56.67 o 
   0   3   2        5.17        6.59      8.95 o 
   1   3   2     1119.84     1192.32     36.42 o 
   2   3   2      244.31      288.06     13.16 o 
   3   3   2     1080.55     1189.13     31.87 o 
   4   3   2     1131.26     1307.46     35.51 o 
   5   3   2     1538.23     1725.46     43.89 o 
   6   3   2      500.92      595.11     22.68 o 
   7   3   2      355.46      383.29     24.02 o 
   8   3   2       13.46        2.69      9.08 o 
   9   3   2      286.13      320.94     19.12 o 
  10   3   2       92.73       80.55     15.92 o 
  11   3   2       26.68       -0.76     12.13 o 
  12   3   2        8.07        7.29     14.00 o 
  13   3   2      538.94      580.60     34.99 o 
 -14   4   2       19.97       14.34     15.65 o 
 -13   4   2       61.13       63.72     17.02 o 
 -12   4   2       13.88       -0.65     12.77 o 
 -11   4   2        1.15       36.84     13.61 o 
 -10   4   2        7.53       24.97     10.93 o 
  -9   4   2     1415.65     1402.06     39.97 o 
  -8   4   2        9.36        8.39      9.63 o 
  -7   4   2     2953.53     3194.69     58.76 o 
  -6   4   2      121.48      165.32      9.65 o 
  -5   4   2     3096.51     3686.63     53.65 o 
  -4   4   2      194.63      259.57     13.08 o 
  -3   4   2     5637.92     6298.31     91.23 o 
  -2   4   2      334.08      385.52     28.20 o 
  -1   4   2     4573.57     5007.80     86.48 o 
   0   4   2        5.27        6.53      8.72 o 
   1   4   2     4139.46     4681.82    117.27 o 
   2   4   2      630.96      751.62     43.76 o 
   3   4   2     2354.54     2583.56     54.88 o 
   4   4   2       91.50      116.48     13.72 o 
   5   4   2     1824.09     2042.95     50.45 o 
   6   4   2       56.27       68.04     15.37 o 
   7   4   2     1219.28     1240.88     40.72 o 
   8   4   2        2.14       -0.27     11.65 o 
   9   4   2      537.31      619.12     50.47 o 
  10   4   2       11.04       10.92     16.98 o 
  11   4   2        5.02        9.77     16.12 o 
  12   4   2       48.77       26.02     24.69 o 
  13   4   2       26.55       19.20     19.41 o 
 -14   5   2        0.00       -8.83     18.52 o 
 -13   5   2      624.91      591.94     39.15 o 
 -12   5   2        3.02      -11.03     15.25 o 
 -11   5   2       10.38        4.49     16.90 o 
 -10   5   2        0.51      -12.97      9.38 o 
  -9   5   2      250.10      240.86     23.99 o 
  -8   5   2        1.14        0.25     11.84 o 
  -7   5   2       70.05      146.93     14.33 o 
  -6   5   2        7.22        8.47      7.12 o 
  -5   5   2      857.83      962.31     25.07 o 
  -4   5   2        2.96        3.75      9.97 o 
  -3   5   2     1315.12     1636.48     33.80 o 
  -2   5   2        0.08       -2.11      8.14 o 
  -1   5   2     6270.57     7243.92    122.03 o 
   0   5   2      304.38      571.20     62.37 o 
   1   5   2     3929.86     4592.82     72.51 o 
   2   5   2        5.35       17.03      8.29 o 
   3   5   2     1844.70     2283.05     51.86 o 
   4   5   2        7.94       -0.75      8.23 o 
   5   5   2     1113.55     1263.07     32.14 o 
   6   5   2        4.99       -5.58     11.29 o 
   7   5   2       30.69       47.69     14.95 o 
   8   5   2       14.14       19.93     15.66 o 
   9   5   2      178.78      164.99     21.19 o 
  10   5   2        3.32       28.52     12.98 o 
  11   5   2      174.44      190.58     26.80 o 
  12   5   2       12.42       -1.46     18.34 o 
 -14   6   2        4.32       -3.29     20.79 o 
 -13   6   2      433.99      499.67     38.05 o 
 -12   6   2       12.75       15.37     17.11 o 
 -11   6   2      943.54      849.16     35.98 o 
 -10   6   2        1.47       -1.10     13.47 o 
  -9   6   2     2740.63     2959.58     75.25 o 
  -8   6   2       20.12       25.91     12.24 o 
  -7   6   2     1534.60     1589.96     43.94 o 
  -6   6   2       23.72       37.06      9.46 o 
  -5   6   2       78.25       59.64      9.98 o 
  -4   6   2        8.09        8.26      7.65 o 
  -3   6   2     1006.79     1150.76     28.65 o 
  -2   6   2        1.79      -11.30      7.54 o 
  -1   6   2      343.17      396.95     20.43 o 
   0   6   2        0.62       10.43      9.81 o 
   1   6   2      559.06      702.73     23.23 o 
   2   6   2        3.78        1.30      8.30 o 
   3   6   2        0.88        0.12     10.28 o 
   4   6   2        8.27       16.61     11.26 o 
   5   6   2       62.66       85.83     13.09 o 
   6   6   2       29.26       40.49     14.08 o 
   7   6   2       68.90      104.59     18.03 o 
   8   6   2       50.40       47.43     16.48 o 
   9   6   2     1895.08     2099.88     63.15 o 
  10   6   2        1.51       -5.46     14.43 o 
  11   6   2      843.00      866.40     46.09 o 
  12   6   2        9.73       -1.33     19.04 o 
 -13   7   2      103.26      132.27     41.35 o 
 -12   7   2       53.95       85.69     24.63 o 
 -11   7   2       11.55        2.95     16.08 o 
 -10   7   2      100.04      101.29     20.85 o 
  -9   7   2        0.31        8.33     17.65 o 
  -8   7   2      104.67      142.00     25.42 o 
  -7   7   2     5535.93     6091.12    172.48 o 
  -6   7   2      156.68      176.10     29.65 o 
  -5   7   2     2993.71     3429.27     62.62 o 
  -4   7   2       97.66      129.65     12.40 o 
  -3   7   2     1456.10     1601.64     36.72 o 
  -2   7   2      113.84      116.12     14.01 o 
  -1   7   2       33.35       25.56     12.64 o 
   0   7   2      120.47      106.92     22.04 o 
   1   7   2       76.68       97.14     12.49 o 
   2   7   2      261.16      277.03     21.23 o 
   3   7   2     1311.70     1451.90     44.00 o 
   4   7   2      110.83      170.78     30.86 o 
   5   7   2     1281.20     1471.05     45.11 o 
   6   7   2      254.77      293.37     30.41 o 
   7   7   2     2948.00     3322.41     81.42 o 
   8   7   2       81.48      117.03     20.80 o 
   9   7   2        2.23      -13.92     14.41 o 
  10   7   2      123.88      128.09     27.82 o 
  11   7   2       51.40       35.26     19.49 o 
 -12   8   2      133.05      127.95     24.84 o 
 -11   8   2       25.13      -20.13     21.92 o 
 -10   8   2       10.83       19.56     56.99 o 
  -9   8   2       10.60       13.34     19.59 o 
  -8   8   2       12.75       24.82     19.98 o 
  -7   8   2      669.07      802.76     49.34 o 
  -6   8   2     1235.33     1304.40     58.85 o 
  -5   8   2      588.92      543.68     30.52 o 
  -4   8   2      139.89      144.59     25.69 o 
  -3   8   2     1092.97     1201.43     32.80 o 
  -2   8   2      367.02      372.16     27.16 o 
  -1   8   2       28.47       50.03     13.28 o 
   0   8   2       24.58       18.73     12.07 o 
   1   8   2        9.34       20.30     13.67 o 
   2   8   2      248.91      222.82     21.62 o 
   3   8   2      230.77      265.50     22.84 o 
   4   8   2      122.95      134.83     18.88 o 
   5   8   2      322.56      351.91     80.37 o 
   6   8   2      987.13      999.29     58.08 o 
   7   8   2     1741.30     1820.27     72.29 o 
   8   8   2        8.89       18.09     19.95 o 
   9   8   2       23.43        0.92     24.22 o 
  10   8   2       52.97       46.01     23.91 o 
  11   8   2      151.96      136.75     26.27 o 
 -11   9   2      159.47      105.74     30.42 o 
 -10   9   2       46.87       64.57     25.85 o 
  -9   9   2        6.66       21.28     21.39 o 
  -8   9   2        5.95        4.08     21.80 o 
  -7   9   2       28.06      -22.98     15.32 o 
  -6   9   2      973.12      984.13     82.12 o 
  -5   9   2       68.76      116.66     30.54 o 
  -4   9   2      960.26      860.60     38.95 o 
  -3   9   2       33.53       40.63     16.02 o 
  -2   9   2      133.90      160.21     27.00 o 
  -1   9   2        6.53       11.93     12.44 o 
   0   9   2     1939.65     1882.26     71.60 o 
   1   9   2        0.21      -18.05     15.88 o 
   2   9   2      222.31      232.91     23.38 o 
   3   9   2      121.09      131.46     20.24 o 
   4   9   2      600.87      571.10     40.75 o 
   5   9   2      214.65      283.88     62.11 o 
   6   9   2      874.10      900.65     52.40 o 
   7   9   2        2.55        9.06     23.88 o 
   8   9   2        7.79       17.67     20.82 o 
   9   9   2        4.54       -4.87     20.36 o 
  10   9   2       29.38       80.37     28.06 o 
 -10  10   2      150.67      126.45     32.70 o 
  -9  10   2        2.09       20.86     33.26 o 
  -8  10   2       34.04       49.11     28.54 o 
  -7  10   2       35.44       12.27     20.33 o 
  -6  10   2        8.97      -23.92     17.07 o 
  -5  10   2       30.77       54.72     22.47 o 
  -4  10   2      180.88      168.43     23.59 o 
  -3  10   2        0.04       10.62     15.91 o 
  -2  10   2      493.62      542.80     51.79 o 
  -1  10   2      125.42       77.63     25.01 o 
   0  10   2       64.92       69.24     24.68 o 
   1  10   2      227.58      188.28     23.16 o 
   2  10   2      756.22      749.23     39.46 o 
   3  10   2        5.08       19.10     15.82 o 
   4  10   2        9.98        2.96     15.02 o 
   5  10   2       32.11       63.13     24.00 o 
   6  10   2       84.48       61.29     23.46 o 
   7  10   2       11.01       65.17     25.84 o 
   8  10   2      224.26      250.76     37.21 o 
   9  10   2        5.29       12.48     22.95 o 
  -9  11   2        6.62        8.64     39.48 o 
  -8  11   2      295.90      328.22     42.06 o 
  -7  11   2        2.11      -13.64     20.95 o 
  -6  11   2       34.75       16.19     20.71 o 
  -5  11   2        2.87       -9.56     21.08 o 
  -4  11   2       65.36       44.59     19.41 o 
  -3  11   2        2.08       10.71     17.24 o 
  -2  11   2     1189.01     1107.57     61.54 o 
  -1  11   2        1.19        4.37     20.59 o 
   0  11   2     1320.98     1533.77     55.56 o 
   1  11   2        0.76      -22.17     14.78 o 
   2  11   2     1516.19     1658.26     58.27 o 
   3  11   2        0.79       -2.09     16.24 o 
   4  11   2        4.23       18.79     22.92 o 
   5  11   2        1.54       41.85     31.25 o 
   6  11   2       76.62       39.99     24.30 o 
   7  11   2        4.87        4.40     34.22 o 
  -7  12   2        2.98        3.81     24.72 o 
  -6  12   2      130.51      204.56     37.54 o 
  -5  12   2       24.87       35.20     26.34 o 
  -4  12   2       18.24        9.91     19.55 o 
  -3  12   2        9.22       35.65     19.44 o 
  -2  12   2       65.57      233.73     32.21 o 
  -1  12   2        3.87       -8.64     21.21 o 
   0  12   2        9.44       -3.82     17.28 o 
   1  12   2       10.25        3.16     17.68 o 
   2  12   2       80.15      177.27     26.98 o 
   3  12   2        2.60       23.55     21.66 o 
   4  12   2        8.57       29.92     25.39 o 
   5  12   2        9.86       58.13     43.42 o 
   6  12   2      119.23      203.85     38.86 o 
  -5  13   2      105.10       99.11     51.37 o 
  -4  13   2       33.10       66.14     29.46 o 
  -3  13   2        0.76       48.02     22.43 o 
  -2  13   2      299.29      435.64     52.02 o 
  -1  13   2        5.99        7.11     23.30 o 
   0  13   2      136.14      166.41     28.51 o 
   1  13   2        2.30       22.72     20.28 o 
   2  13   2       18.58       11.50     20.70 o 
   3  13   2        0.02      -13.02     22.91 o 
 -15   1   3       82.90       86.90     20.05 o 
 -14   1   3       34.75       34.19     16.37 o 
 -13   1   3       41.89       43.18     15.08 o 
 -12   1   3        0.01      -12.89     17.40 o 
 -11   1   3     3403.72     3228.78     75.28 o 
 -10   1   3       35.32       35.51     11.83 o 
  -9   1   3      339.31      315.63     15.74 o 
  -8   1   3      129.31      106.77     12.32 o 
  -7   1   3      573.52      583.02     17.78 o 
  -6   1   3      229.68      233.46     11.62 o 
  -5   1   3      105.44      161.73     13.40 o 
  -4   1   3      272.70      204.12      9.02 o 
  -3   1   3     1922.31     1532.17     47.52 o 
  -2   1   3      868.26      705.71     12.21 o 
  -1   1   3      993.33      812.19     25.09 o 
   0   1   3       73.07       73.91      6.02 o 
   1   1   3    12183.87    10096.53    156.82 o 
   2   1   3      842.14      677.67     17.46 o 
   3   1   3      243.85      220.73     11.23 o 
   4   1   3      157.10      142.19     13.24 o 
   5   1   3     1676.80     1463.09     29.73 o 
   6   1   3      311.65      262.87     14.17 o 
   7   1   3        0.88      -11.19      7.46 o 
   8   1   3       60.11       48.67     10.57 o 
   9   1   3      420.14      397.66     31.65 o 
  10   1   3        0.58      -12.63     11.35 o 
  11   1   3        2.89       -9.59     12.82 o 
  12   1   3       49.92       17.38     19.14 o 
  13   1   3      352.02      295.93     33.56 o 
 -15   2   3        5.77        5.96     15.44 o 
 -14   2   3       34.95       -2.20     14.39 o 
 -13   2   3        0.23        9.44     13.77 o 
 -12   2   3       55.28       73.12     15.75 o 
 -11   2   3      292.58      265.79     20.89 o 
 -10   2   3      116.71       94.99     12.27 o 
  -9   2   3      977.54      948.68     34.03 o 
  -8   2   3       53.25       37.73      9.66 o 
  -7   2   3     2153.33     2038.62     36.96 o 
  -6   2   3      534.55      480.51     18.05 o 
  -5   2   3       95.92       79.97      7.59 o 
  -4   2   3     1973.71     1631.96     26.56 o 
  -3   2   3        8.04        8.34      5.34 o 
  -2   2   3       89.81       87.52     10.45 o 
  -1   2   3      353.80      253.51     11.61 o 
   0   2   3      764.47      587.97     12.05 o 
   1   2   3     2763.92     2384.36     33.53 o 
   2   2   3      238.46      174.40      9.97 o 
   3   2   3      877.89      799.65     23.41 o 
   4   2   3      140.36      119.03     11.03 o 
   5   2   3       95.77      106.78     11.90 o 
   6   2   3      650.27      620.57     45.73 o 
   7   2   3      566.56      594.62     21.58 o 
   8   2   3      173.32      167.13     14.41 o 
   9   2   3      158.56      148.76     18.30 o 
  10   2   3        6.38        1.66     12.00 o 
  11   2   3      202.36      204.50     21.97 o 
  12   2   3      305.71      241.76     24.23 o 
  13   2   3      622.76      583.68     35.22 o 
 -15   3   3        6.34       -2.60     16.06 o 
 -14   3   3       81.46      124.59     20.51 o 
 -13   3   3      519.81      472.60     32.01 o 
 -12   3   3      216.00      165.83     19.39 o 
 -11   3   3       16.22       15.66     12.32 o 
 -10   3   3      324.03      333.94     18.56 o 
  -9   3   3        3.12       -8.31      8.16 o 
  -8   3   3      429.75      401.57     17.58 o 
  -7   3   3       27.09       46.92      8.91 o 
  -6   3   3     1208.21     1391.19     28.40 o 
  -5   3   3       23.89       34.01      6.54 o 
  -4   3   3     2089.10     1798.69     33.57 o 
  -3   3   3       28.36       16.88      7.65 o 
  -2   3   3     1764.63     1614.40     42.40 o 
  -1   3   3        8.95       15.56     12.98 o 
   0   3   3        0.38       -6.24      4.16 o 
   1   3   3     1012.92      856.92     16.54 o 
   2   3   3       99.41       89.00     11.07 o 
   3   3   3      966.27      817.01     23.00 o 
   4   3   3      224.59      227.83     16.18 o 
   5   3   3     1216.82     1165.77     39.09 o 
   6   3   3       51.14       51.99     12.48 o 
   7   3   3        5.65       -4.69     12.13 o 
   8   3   3       53.17       41.41     10.31 o 
   9   3   3      345.11      377.71     20.58 o 
  10   3   3      279.95      225.89     21.70 o 
  11   3   3       35.19       61.06     18.63 o 
  12   3   3       11.31       13.75     14.92 o 
  13   3   3       57.67       28.23     20.83 o 
 -15   4   3        0.84       -4.73     15.83 o 
 -14   4   3        6.36        7.06     14.87 o 
 -13   4   3       11.37       32.94     15.66 o 
 -12   4   3      454.39      365.70     25.90 o 
 -11   4   3      101.17       77.54     13.66 o 
 -10   4   3       22.73       20.47     10.63 o 
  -9   4   3      163.51      180.79     14.74 o 
  -8   4   3        1.91        1.08      8.53 o 
  -7   4   3      145.32      128.15     13.83 o 
  -6   4   3     1066.90      960.67     22.30 o 
  -5   4   3      621.08      618.88     19.42 o 
  -4   4   3     1271.46     1067.05     25.79 o 
  -3   4   3     1181.52     1164.88     26.89 o 
  -2   4   3     1141.25      957.96     33.11 o 
  -1   4   3      855.92      768.76     30.35 o 
   0   4   3      390.14      315.81     16.04 o 
   1   4   3      169.10      165.96     17.83 o 
   2   4   3       39.16       39.45      8.38 o 
   3   4   3        0.06       -4.41      7.47 o 
   4   4   3        0.66       -5.83      8.99 o 
   5   4   3        6.88       -8.40      9.22 o 
   6   4   3       19.39       18.53     11.53 o 
   7   4   3      292.61      315.35     22.74 o 
   8   4   3      180.25      201.07     22.03 o 
   9   4   3       14.47        8.24      9.23 o 
  10   4   3      103.70       79.88     19.65 o 
  11   4   3      137.15       95.41     22.13 o 
  12   4   3      222.31      234.85     33.20 o 
 -14   5   3        6.97       -2.68     18.22 o 
 -13   5   3       40.85       67.49     26.82 o 
 -12   5   3       26.94       24.83     19.27 o 
 -11   5   3       18.63       24.75     10.15 o 
 -10   5   3      839.32      671.00     25.58 o 
  -9   5   3       53.92       70.20     13.55 o 
  -8   5   3      133.12      121.08     14.43 o 
  -7   5   3       53.52       44.40      9.04 o 
  -6   5   3        2.56       -3.16      6.98 o 
  -5   5   3        6.26       18.76      8.54 o 
  -4   5   3      263.17      210.72     13.36 o 
  -3   5   3       14.58       17.75      8.32 o 
  -2   5   3      211.32      217.95     15.71 o 
  -1   5   3       40.10       57.06     18.47 o 
   0   5   3     4771.44     4467.59    113.61 o 
   1   5   3      127.46       95.61     15.77 o 
   2   5   3       13.04       17.16      9.51 o 
   3   5   3      105.68      119.65     12.42 o 
   4   5   3       18.82        5.59     11.52 o 
   5   5   3        9.83       20.04     11.61 o 
   6   5   3      167.66      172.65     18.71 o 
   7   5   3       17.67       12.39     12.37 o 
   8   5   3       13.96       26.69     16.84 o 
   9   5   3       45.98       30.77     15.11 o 
  10   5   3      261.20      221.75     25.73 o 
  11   5   3        0.03        9.84     16.85 o 
  12   5   3        0.16      -20.16     16.97 o 
 -14   6   3       66.35       51.43     22.94 o 
 -13   6   3        2.23      -18.14     16.95 o 
 -12   6   3      623.42      475.31     48.54 o 
 -11   6   3       12.65        8.12     12.66 o 
 -10   6   3        2.88        1.47     14.40 o 
  -9   6   3       46.29       45.34     12.97 o 
  -8   6   3     1306.83     1151.95     38.91 o 
  -7   6   3        1.38        0.98     21.98 o 
  -6   6   3     3651.21     3241.08     58.39 o 
  -5   6   3        5.32       -4.12      9.31 o 
  -4   6   3      948.45      775.30     34.36 o 
  -3   6   3       26.30       31.54      9.93 o 
  -2   6   3       56.71       67.69     12.13 o 
  -1   6   3       10.24       12.07     12.79 o 
   0   6   3     1318.88     1101.93     42.73 o 
   1   6   3        8.10       -0.39      7.83 o 
   2   6   3      323.92      337.17     17.73 o 
   3   6   3        5.06       -1.06     10.53 o 
   4   6   3      311.81      322.54     31.00 o 
   5   6   3       39.90       38.71     11.71 o 
   6   6   3        0.64        2.86     12.07 o 
   7   6   3        7.18       20.65     14.72 o 
   8   6   3       90.69      115.78     19.36 o 
   9   6   3        1.87        1.51     14.78 o 
  10   6   3       67.89       69.42     19.13 o 
  11   6   3        2.89      -12.68     17.33 o 
 -13   7   3       29.49       47.98     21.49 o 
 -12   7   3      208.29      189.72     27.89 o 
 -11   7   3        9.94       14.66     14.27 o 
 -10   7   3       22.33       -4.99     17.19 o 
  -9   7   3       91.87      111.35     46.09 o 
  -8   7   3       82.07       75.16     22.27 o 
  -7   7   3      240.12      209.31     28.30 o 
  -6   7   3      617.90      587.99     34.78 o 
  -5   7   3        1.04       17.47      9.37 o 
  -4   7   3      402.23      375.33     19.01 o 
  -3   7   3      348.89      344.67     20.51 o 
  -2   7   3      151.49      118.92     15.59 o 
  -1   7   3        2.78       14.10     10.40 o 
   0   7   3      247.63      207.25     17.14 o 
   1   7   3        6.01       20.31      9.73 o 
   2   7   3     1980.83     1769.30     41.59 o 
   3   7   3       22.78       38.03     13.71 o 
   4   7   3      213.65      178.36     19.26 o 
   5   7   3      571.25      551.75     29.20 o 
   6   7   3      266.09      319.45     31.98 o 
   7   7   3      284.27      302.10     37.03 o 
   8   7   3      616.21      502.71     32.81 o 
   9   7   3        1.32       -3.50     14.79 o 
  10   7   3      545.97      493.48     35.02 o 
  11   7   3        0.68       -5.92     18.32 o 
 -13   8   3       20.60        0.21     23.85 o 
 -12   8   3        0.05      -14.50     16.77 o 
 -11   8   3       38.54       50.86     23.93 o 
 -10   8   3        2.86       13.11     19.57 o 
  -9   8   3       45.40       46.47     21.92 o 
  -8   8   3        5.43      -17.32     16.89 o 
  -7   8   3      181.71      241.14     31.11 o 
  -6   8   3      616.37      489.90     29.19 o 
  -5   8   3      559.29      583.89     33.29 o 
  -4   8   3      412.09      334.17     19.31 o 
  -3   8   3     1295.91     1240.49     34.65 o 
  -2   8   3        0.41       -7.89     10.47 o 
  -1   8   3      237.56      262.90     38.22 o 
   0   8   3      859.11      771.47     27.76 o 
   1   8   3      156.80      149.82     19.13 o 
   2   8   3      875.31      819.10     35.13 o 
   3   8   3        9.89        0.78     13.11 o 
   4   8   3     1203.20     1201.16     54.03 o 
   5   8   3       14.12       34.08     19.02 o 
   6   8   3      835.13      831.10     48.50 o 
   7   8   3      403.17      435.99     38.97 o 
   8   8   3       70.56       58.46     22.89 o 
   9   8   3       89.83       94.29     30.63 o 
  10   8   3      116.91       78.49     26.51 o 
 -12   9   3       74.78       60.70     26.98 o 
 -11   9   3      136.12      157.84     32.31 o 
 -10   9   3       28.14       39.73     23.54 o 
  -9   9   3        1.90      -23.81     18.81 o 
  -8   9   3        1.78      -25.69     17.12 o 
  -7   9   3      161.81      125.72     48.93 o 
  -6   9   3       52.84       56.60     22.87 o 
  -5   9   3      286.30      263.06     25.44 o 
  -4   9   3      223.47      235.70     25.96 o 
  -3   9   3       71.43       52.76     40.92 o 
  -2   9   3       12.45       24.19     12.88 o 
  -1   9   3        9.69        8.91     12.53 o 
   0   9   3      196.23      171.69     16.50 o 
   1   9   3      285.81      229.64     23.20 o 
   2   9   3       20.19       26.54     14.77 o 
   3   9   3      140.76      119.80     20.33 o 
   4   9   3     1085.56      982.06     41.12 o 
   5   9   3        9.91       -1.63     17.82 o 
   6   9   3      145.02      149.74     43.87 o 
   7   9   3      173.04      169.75     51.85 o 
   8   9   3        2.01       21.92     21.40 o 
   9   9   3        3.41      -12.76     22.18 o 
 -11  10   3      130.37      131.35     32.63 o 
 -10  10   3        3.74       46.68     26.10 o 
  -9  10   3      275.83      295.60     39.04 o 
  -8  10   3       27.73       11.00     43.45 o 
  -7  10   3       70.95       75.31     26.08 o 
  -6  10   3       24.70        8.34     19.86 o 
  -5  10   3      304.78      273.49     26.95 o 
  -4  10   3       13.18       -1.16     15.83 o 
  -3  10   3      196.18      109.66     21.09 o 
  -2  10   3       20.50       29.24     20.84 o 
  -1  10   3       93.26       29.73     21.05 o 
   0  10   3      325.82      347.73     27.97 o 
   1  10   3      918.95      885.57     40.89 o 
   2  10   3       54.70       28.63     20.64 o 
   3  10   3      177.90      188.91     34.17 o 
   4  10   3        6.10      -17.56     17.47 o 
   5  10   3      184.68      196.17     30.64 o 
   6  10   3        7.14        8.19     20.71 o 
   7  10   3       42.24       32.19     23.08 o 
   8  10   3       39.22       80.99     27.63 o 
  -9  11   3       90.75       74.98     29.76 o 
  -8  11   3        0.13       43.85     40.21 o 
  -7  11   3        6.18        6.91     21.66 o 
  -6  11   3        0.21      -18.88     28.77 o 
  -5  11   3        3.24        7.12     21.45 o 
  -4  11   3        3.96       -3.40     16.12 o 
  -3  11   3      239.05      186.04     25.13 o 
  -2  11   3        0.09        0.29     20.76 o 
  -1  11   3       62.60       27.83     22.71 o 
   0  11   3        0.00        0.78     15.49 o 
   1  11   3       47.51       43.68     18.71 o 
   2  11   3        8.79       33.81     17.61 o 
   3  11   3       50.37       68.43     20.88 o 
   4  11   3        5.81       -3.52     37.08 o 
   5  11   3      102.60       82.33     27.81 o 
   6  11   3        0.44      -16.47     20.16 o 
   7  11   3       76.32       90.25     29.35 o 
  -8  12   3        1.22       12.00     26.62 o 
  -7  12   3        4.35        2.82     23.73 o 
  -6  12   3        6.55       -8.05     24.58 o 
  -5  12   3     1009.48      950.97     63.14 o 
  -4  12   3        4.24       -3.26     17.73 o 
  -3  12   3       20.43       21.06     28.41 o 
  -2  12   3        8.67       -3.89     17.67 o 
  -1  12   3        4.87      -10.85     17.20 o 
   0  12   3        4.31       30.49     18.46 o 
   1  12   3      150.52      179.30     27.03 o 
   2  12   3        9.33       29.13     18.75 o 
   3  12   3       37.22       89.61     28.16 o 
   4  12   3        1.27      -26.51     20.58 o 
   5  12   3      116.92       95.01     33.16 o 
  -5  13   3       13.17        5.84     37.42 o 
  -4  13   3       11.83       -8.20     24.38 o 
  -3  13   3       20.09       30.02     21.01 o 
  -2  13   3       41.19       63.56     33.61 o 
  -1  13   3       43.75       29.75     21.33 o 
   0  13   3        4.54       17.21     21.56 o 
   1  13   3       34.30       33.98     23.02 o 
   2  13   3        3.89        0.29     19.60 o 
   3  13   3        1.34       11.90     25.71 o 
 -16   0   4      727.94      728.37    153.64 o 
 -15   0   4        0.02      -13.54     19.56 o 
 -14   0   4      126.24      206.03     32.49 o 
 -13   0   4        7.71       -2.51     18.15 o 
 -12   0   4        9.31       -8.79     16.08 o 
 -11   0   4       14.05        6.20     16.63 o 
 -10   0   4      467.35      628.42     36.97 o 
  -9   0   4        3.88        9.81      8.64 o 
  -8   0   4      115.84      162.34     13.49 o 
  -7   0   4        3.02       -0.89     10.98 o 
  -6   0   4     2818.66     2881.52     69.72 o 
  -5   0   4       18.01       15.59     10.58 o 
  -4   0   4     5240.96     5746.53     92.31 o 
  -3   0   4       13.30       13.18      5.64 o 
  -2   0   4        1.01        6.03      5.99 o 
  -1   0   4      260.88      263.09     20.91 o 
   0   0   4   265061.03   261120.53   6376.83 o 
   1   0   4      146.38      195.97     11.29 o 
   2   0   4     2167.47     2222.50     50.62 o 
   3   0   4       44.20       40.58      8.08 o 
   4   0   4      232.88      228.31     14.92 o 
   5   0   4        1.54       -0.63      8.12 o 
   6   0   4      569.98      602.51     25.42 o 
   7   0   4       46.05       48.16     15.93 o 
   8   0   4      915.26      932.72     45.64 o 
   9   0   4        8.17       -3.14     24.75 o 
  10   0   4      178.02      285.91     68.45 o 
  11   0   4       18.80       -2.59     18.83 o 
  12   0   4        0.08       28.39     22.80 o 
 -16   1   4       43.78       25.89     18.01 o 
 -15   1   4        9.27      -15.86     14.45 o 
 -14   1   4      276.03      228.25     23.52 o 
 -13   1   4       88.81       90.88     16.75 o 
 -12   1   4      137.05      198.38     19.77 o 
 -11   1   4      208.81      240.70     19.47 o 
 -10   1   4      865.45      921.01     30.79 o 
  -9   1   4        0.01       -0.17      7.40 o 
  -8   1   4     1546.85     1594.36     27.30 o 
  -7   1   4      133.45      180.36     11.16 o 
  -6   1   4       69.74       73.82      9.42 o 
  -5   1   4      168.19      195.65     14.02 o 
  -4   1   4    10391.11    11181.60    131.35 o 
  -3   1   4       36.70       50.12      5.07 o 
  -2   1   4      400.53      403.25     15.53 o 
  -1   1   4      546.42      651.51     19.15 o 
   0   1   4     9109.07     9676.97    127.47 o 
   1   1   4      128.04      210.55     23.47 o 
   2   1   4       26.48       13.94      7.34 o 
   3   1   4      209.70      247.04     10.81 o 
   4   1   4      772.09      793.87     23.05 o 
   5   1   4       44.83       55.37     12.94 o 
   6   1   4       88.51      123.04     12.38 o 
   7   1   4        0.00       -0.18      8.07 o 
   8   1   4      280.13      302.19     26.46 o 
   9   1   4       18.81       38.50     13.18 o 
  10   1   4       87.71       51.62     15.06 o 
  11   1   4       75.38       41.66     19.17 o 
  12   1   4       13.65        1.94     15.37 o 
 -15   2   4        0.04      -10.22     14.33 o 
 -14   2   4       56.37       55.35     16.76 o 
 -13   2   4       44.91       51.18     17.01 o 
 -12   2   4      917.32     1025.97     36.72 o 
 -11   2   4       21.37       37.53     13.39 o 
 -10   2   4       46.05       50.58     15.94 o 
  -9   2   4        1.60       -3.57      7.69 o 
  -8   2   4       71.83       94.56     10.33 o 
  -7   2   4     1130.32     1344.42     28.10 o 
  -6   2   4      342.17      427.70     15.03 o 
  -5   2   4       13.25       21.99      6.57 o 
  -4   2   4    10589.79    12017.18    129.62 o 
  -3   2   4      641.04      678.93     20.62 o 
  -2   2   4       38.33        5.74      7.01 o 
  -1   2   4        0.01       -5.92      3.95 o 
   0   2   4     1668.39     1821.38     26.83 o 
   1   2   4       96.63       88.37      9.36 o 
   2   2   4       37.05       42.08      6.85 o 
   3   2   4        2.98        1.44      9.47 o 
   4   2   4     1113.42     1199.01     33.53 o 
   5   2   4       89.67      114.01     11.82 o 
   6   2   4      256.65      325.68     21.54 o 
   7   2   4      292.88      336.46     17.96 o 
   8   2   4      588.25      588.91     32.51 o 
   9   2   4        0.00       11.28     12.61 o 
  10   2   4      225.17      251.96     35.64 o 
  11   2   4       19.89       34.33     15.78 o 
  12   2   4      404.99      403.70     29.89 o 
 -15   3   4      112.50      102.51     21.83 o 
 -14   3   4      212.13      208.87     39.40 o 
 -13   3   4      247.24      241.68     22.83 o 
 -12   3   4      182.46      178.66     19.81 o 
 -11   3   4       23.19       -4.36     11.07 o 
 -10   3   4      963.00      986.73     40.18 o 
  -9   3   4      165.84      126.14     12.81 o 
  -8   3   4      468.06      502.72     19.04 o 
  -7   3   4      106.52       77.62      8.70 o 
  -6   3   4      945.30     1192.04     25.93 o 
  -5   3   4      255.16      293.92     16.43 o 
  -4   3   4      769.68      831.98     24.92 o 
  -3   3   4     2266.29     2529.49     49.84 o 
  -2   3   4       95.22       96.77      9.60 o 
  -1   3   4     1912.77     1978.31     35.23 o 
   0   3   4       40.63       46.25      6.41 o 
   1   3   4      234.03      285.89     16.05 o 
   2   3   4        1.42       -1.19      6.78 o 
   3   3   4      255.40      195.00     28.19 o 
   4   3   4       20.58       15.79      9.48 o 
   5   3   4      565.34      611.34     34.98 o 
   6   3   4        0.04        6.62     10.45 o 
   7   3   4      187.79      237.31     20.30 o 
   8   3   4      164.30      151.40     16.29 o 
   9   3   4      200.59      176.74     18.30 o 
  10   3   4      122.74      144.97     27.32 o 
  11   3   4       37.44       18.25     26.49 o 
  12   3   4        0.26       17.34     19.14 o 
 -15   4   4       10.28       26.91     16.93 o 
 -14   4   4        1.71      -12.75     12.78 o 
 -13   4   4      515.89      576.87     37.49 o 
 -12   4   4      234.02      235.99     19.34 o 
 -11   4   4     1561.83     1526.68     35.03 o 
 -10   4   4        0.07       -5.61      8.56 o 
  -9   4   4        2.99       12.85      8.36 o 
  -8   4   4       39.88       34.65      9.36 o 
  -7   4   4      335.22      390.08     19.24 o 
  -6   4   4      123.61      125.83     12.84 o 
  -5   4   4      559.74      645.66     24.43 o 
  -4   4   4       95.09      121.87     12.21 o 
  -3   4   4      891.91     1048.44     35.55 o 
  -2   4   4       64.98       99.85     32.43 o 
  -1   4   4      439.86      604.34     30.74 o 
   0   4   4       86.14       81.66      6.95 o 
   1   4   4        9.55        8.66      8.51 o 
   2   4   4      270.91      346.50     16.60 o 
   3   4   4      950.72     1095.75     33.54 o 
   4   4   4        0.47        3.72      9.20 o 
   5   4   4      356.84      385.51     28.76 o 
   6   4   4      123.11       91.34     14.92 o 
   7   4   4      341.35      409.25     25.87 o 
   8   4   4       45.78       18.64     13.42 o 
   9   4   4      709.55      717.99     47.87 o 
  10   4   4       16.63       10.62     16.10 o 
  11   4   4     1020.32     1087.45     48.65 o 
  12   4   4      105.31      109.96     24.44 o 
 -15   5   4      462.85      623.41     43.04 o 
 -14   5   4        0.83        2.42     17.52 o 
 -13   5   4      510.06      467.70     34.91 o 
 -12   5   4        0.44       -5.33     12.93 o 
 -11   5   4      725.29      745.55     31.99 o 
 -10   5   4       13.37       68.31     12.94 o 
  -9   5   4     6200.57     6269.43     92.44 o 
  -8   5   4       12.15       10.00     13.74 o 
  -7   5   4     3595.70     3736.00     64.11 o 
  -6   5   4        0.13       -0.62      7.49 o 
  -5   5   4       68.09       98.69     10.89 o 
  -4   5   4        4.47       14.18      9.17 o 
  -3   5   4     5990.09     6816.62    118.06 o 
  -2   5   4       11.86       15.10     15.03 o 
  -1   5   4      329.77      407.61     16.09 o 
   0   5   4       27.92       34.86      9.65 o 
   1   5   4     1751.03     1917.83     45.32 o 
   2   5   4       38.34       27.15      9.92 o 
   3   5   4     2898.49     3146.88     57.68 o 
   4   5   4       19.06       14.07     10.79 o 
   5   5   4       14.28       28.18     12.46 o 
   6   5   4        1.54       10.78     11.83 o 
   7   5   4     1106.37     1163.91     42.06 o 
   8   5   4        0.64       -5.36     11.90 o 
   9   5   4     1321.02     1364.25     62.53 o 
  10   5   4        3.94       11.61     20.04 o 
  11   5   4      198.77      253.33     40.67 o 
 -14   6   4        0.06       13.27     19.18 o 
 -13   6   4       66.80       34.95     19.67 o 
 -12   6   4        1.33       26.88     14.45 o 
 -11   6   4      250.62      242.61     22.51 o 
 -10   6   4        0.29       -2.63     10.22 o 
  -9   6   4      212.84      243.54     21.97 o 
  -8   6   4       17.80       32.50     15.31 o 
  -7   6   4      148.55      211.17     15.21 o 
  -6   6   4       29.74       53.99     10.36 o 
  -5   6   4       32.82       11.24      9.04 o 
  -4   6   4       10.56       10.44      8.69 o 
  -3   6   4      401.82      516.36     24.11 o 
  -2   6   4        7.51       -2.67      9.51 o 
  -1   6   4      114.43      121.84     12.81 o 
   0   6   4       44.53       73.95     11.89 o 
   1   6   4     2278.00     2398.72     65.29 o 
   2   6   4        0.02       -6.83      6.82 o 
   3   6   4      120.66      167.17     26.98 o 
   4   6   4        8.73       48.11     27.15 o 
   5   6   4      812.09     1000.71     37.31 o 
   6   6   4       24.39       32.34     23.15 o 
   7   6   4      101.77      118.19     29.36 o 
   8   6   4       16.92       39.95     15.94 o 
   9   6   4     1867.22     2107.93     64.77 o 
  10   6   4        2.29       -4.29     16.56 o 
  11   6   4        6.26       -6.45     27.58 o 
 -13   7   4       80.46       69.37     21.85 o 
 -12   7   4        0.81       11.06     16.74 o 
 -11   7   4      233.51      205.99     25.37 o 
 -10   7   4       80.53       73.21     63.46 o 
  -9   7   4     1734.76     1637.99     67.97 o 
  -8   7   4       36.13       45.33     14.69 o 
  -7   7   4      182.39      205.60     19.80 o 
  -6   7   4       60.61       62.44     11.61 o 
  -5   7   4     3491.81     3822.78     68.80 o 
  -4   7   4       33.44        9.50     12.14 o 
  -3   7   4     1273.18     1249.83     38.90 o 
  -2   7   4      287.89      302.40     21.17 o 
  -1   7   4      190.36      247.29     20.18 o 
   0   7   4       10.80       -1.14      8.08 o 
   1   7   4      285.07      329.23     23.02 o 
   2   7   4      117.81       86.90     13.10 o 
   3   7   4      416.26      508.54     27.87 o 
   4   7   4       16.03       18.34     12.92 o 
   5   7   4     2891.44     3140.46     94.15 o 
   6   7   4       17.06        0.57     15.83 o 
   7   7   4      101.43       86.22     19.62 o 
   8   7   4       21.85       17.47     15.12 o 
   9   7   4       91.32      139.20     35.54 o 
  10   7   4       12.31      -12.17     17.24 o 
 -13   8   4        0.20        8.05     23.94 o 
 -12   8   4      176.75      172.13     26.11 o 
 -11   8   4       66.39      105.13     28.60 o 
 -10   8   4        9.14        1.24     19.35 o 
  -9   8   4      322.28      308.07     36.24 o 
  -8   8   4       72.85       60.35     22.38 o 
  -7   8   4      125.82      176.56     28.87 o 
  -6   8   4       22.81       36.43     15.33 o 
  -5   8   4      941.00     1004.36     31.70 o 
  -4   8   4     1092.34     1093.64     33.16 o 
  -3   8   4     1368.41     1296.59     41.91 o 
  -2   8   4      128.66      136.07     17.66 o 
  -1   8   4     1117.95     1188.79     40.67 o 
   0   8   4      657.47      608.09     30.72 o 
   1   8   4      169.00      218.17     17.66 o 
   2   8   4      536.37      555.30     25.72 o 
   3   8   4       71.45       70.99     16.99 o 
   4   8   4      721.52      766.18     35.24 o 
   5   8   4      124.81      176.56     26.82 o 
   6   8   4        2.04      -15.18     16.60 o 
   7   8   4       14.42       20.06     19.02 o 
   8   8   4       88.50      146.67     28.80 o 
   9   8   4      505.75      543.06     46.30 o 
  10   8   4       22.21        8.39     18.33 o 
 -12   9   4      340.11      407.24     36.50 o 
 -11   9   4        0.15      -17.51     20.65 o 
 -10   9   4       20.36      -15.19     53.66 o 
  -9   9   4        8.73       -4.58     20.66 o 
  -8   9   4        9.76      -13.82     19.56 o 
  -7   9   4      248.13      241.13     33.82 o 
  -6   9   4      202.41      159.13     28.71 o 
  -5   9   4      112.18      102.79     19.69 o 
  -4   9   4     3780.88     3796.14     89.68 o 
  -3   9   4       13.55       17.49     13.63 o 
  -2   9   4      120.34      130.74     18.59 o 
  -1   9   4       64.66       65.20     16.03 o 
   0   9   4      141.52      160.60     17.05 o 
   1   9   4      223.41      223.46     18.95 o 
   2   9   4        4.05       10.70     28.99 o 
   3   9   4       10.83       22.20     15.34 o 
   4   9   4     2429.93     2596.70     70.10 o 
   5   9   4      163.70      167.55     28.16 o 
   6   9   4       12.98       26.02     20.75 o 
   7   9   4      390.24      454.64     50.99 o 
   8   9   4        1.88       15.17     20.83 o 
   9   9   4       25.74       40.18     25.02 o 
 -11  10   4       36.85       35.15     27.70 o 
 -10  10   4        7.39       22.07     24.09 o 
  -9  10   4      133.11      171.30     33.97 o 
  -8  10   4      389.53      406.27     43.71 o 
  -7  10   4        1.04       -6.77     23.05 o 
  -6  10   4      745.44      802.83    111.56 o 
  -5  10   4       19.16        7.88     20.88 o 
  -4  10   4        0.00      -12.07     14.39 o 
  -3  10   4      142.96      176.27     29.99 o 
  -2  10   4        2.49       -1.18     19.11 o 
  -1  10   4        1.82        1.41     14.37 o 
   0  10   4     4424.22     4390.59     83.54 o 
   1  10   4       28.36       50.20     19.75 o 
   2  10   4      287.94      318.82     27.93 o 
   3  10   4       19.25       57.26     35.03 o 
   4  10   4       37.91       11.81     19.70 o 
   5  10   4       16.40       -3.38     18.43 o 
   6  10   4      457.26      451.90     42.59 o 
   7  10   4       31.22       -5.74     30.02 o 
   8  10   4      114.36      107.16     57.95 o 
  -9  11   4       14.91      -12.13     22.94 o 
  -8  11   4      609.43      717.00     61.62 o 
  -7  11   4        0.18       -4.64     22.28 o 
  -6  11   4       86.41      118.40     30.44 o 
  -5  11   4        0.18      -22.42     14.95 o 
  -4  11   4       57.11       80.63     27.86 o 
  -3  11   4        6.79       17.19     18.21 o 
  -2  11   4        0.08        8.76     20.94 o 
  -1  11   4       14.98        6.61     16.10 o 
   0  11   4       51.62       72.66     21.98 o 
   1  11   4        1.11       14.06     16.84 o 
   2  11   4       37.07       67.88     20.27 o 
   3  11   4       15.35       -2.16     15.93 o 
   4  11   4       43.37        8.23     26.60 o 
   5  11   4        0.41      -11.70     19.72 o 
   6  11   4      349.20      420.76     69.35 o 
  -8  12   4        5.28        4.57     25.63 o 
  -7  12   4        0.36       50.22     28.17 o 
  -6  12   4        0.06       -8.37     45.67 o 
  -5  12   4       21.63       20.88     30.98 o 
  -4  12   4      280.53      290.41     39.38 o 
  -3  12   4        6.14        8.32     18.51 o 
  -2  12   4       87.48      135.75     32.51 o 
  -1  12   4        0.19      -21.39     15.88 o 
   0  12   4      139.34      109.83     27.52 o 
   1  12   4        1.46        0.34     16.78 o 
   2  12   4      494.03      595.46     52.55 o 
   3  12   4        0.55        9.00     38.34 o 
   4  12   4       21.89       24.81     41.08 o 
  -5  13   4       62.95       34.29     36.50 o 
  -4  13   4       11.95       -4.93     23.84 o 
  -3  13   4        7.97       -6.10     20.13 o 
  -2  13   4       10.89       33.27     23.24 o 
  -1  13   4      118.61       35.35     30.38 o 
   0  13   4       22.32       41.85     40.67 o 
   1  13   4       19.71       -1.27     36.41 o 
   2  13   4        0.00       35.54     41.81 o 
 -16   1   5       20.96       20.63     17.51 o 
 -15   1   5       18.62       30.65     15.94 o 
 -14   1   5        3.20        0.63     13.79 o 
 -13   1   5     1525.07     1450.35     51.74 o 
 -12   1   5        8.43       -1.75     11.35 o 
 -11   1   5       39.70       48.93     13.02 o 
 -10   1   5       27.93       28.40      9.46 o 
  -9   1   5      370.35      379.75     16.64 o 
  -8   1   5       19.79       10.47      8.22 o 
  -7   1   5     1575.31     1459.06     31.17 o 
  -6   1   5      278.91      206.33     10.79 o 
  -5   1   5     4952.12     4382.44     89.79 o 
  -4   1   5      573.81      505.74     11.95 o 
  -3   1   5        6.28        0.28      3.72 o 
  -2   1   5      302.75      239.42     13.21 o 
  -1   1   5     1751.81     1379.97     24.95 o 
   0   1   5      361.48      347.95     10.58 o 
   1   1   5        2.13       15.79      5.71 o 
   2   1   5      891.11      706.93     17.81 o 
   3   1   5     1659.32     1590.36     36.95 o 
   4   1   5       51.75       42.73      8.18 o 
   5   1   5       56.88       41.65      8.78 o 
   6   1   5      137.16      145.54     14.42 o 
   7   1   5        0.04       -3.18      8.54 o 
   8   1   5        0.34      -13.44     10.71 o 
   9   1   5      193.25      222.42     25.84 o 
  10   1   5       36.99        9.52     13.58 o 
  11   1   5     1621.95     1660.95     52.05 o 
  12   1   5        2.23       25.83     17.23 o 
 -16   2   5      112.73       87.95     23.11 o 
 -15   2   5       24.61       18.09     16.02 o 
 -14   2   5        6.99        4.82     13.70 o 
 -13   2   5      216.67      201.11     21.05 o 
 -12   2   5      923.67      853.96     45.48 o 
 -11   2   5      115.18      100.64     20.85 o 
 -10   2   5       34.09       23.83      9.59 o 
  -9   2   5      924.73      859.83     24.34 o 
  -8   2   5        7.79        4.85      6.62 o 
  -7   2   5      735.35      744.47     21.09 o 
  -6   2   5     1564.06     1483.09     27.94 o 
  -5   2   5      176.91      160.06      9.41 o 
  -4   2   5     1978.67     1917.14     36.53 o 
  -3   2   5     1566.82     1400.13     23.44 o 
  -2   2   5      375.00      278.73     19.01 o 
  -1   2   5        0.39       -9.04      6.45 o 
   0   2   5       26.97       22.27      5.12 o 
   1   2   5      406.91      360.33     12.29 o 
   2   2   5      366.19      289.61     12.01 o 
   3   2   5      596.21      610.55     28.57 o 
   4   2   5      439.37      404.21     18.20 o 
   5   2   5      247.21      251.17     19.53 o 
   6   2   5        2.18       -6.48      7.88 o 
   7   2   5      145.23      118.68     13.01 o 
   8   2   5       40.34       27.99     14.30 o 
   9   2   5       47.87       55.22     15.08 o 
  10   2   5       60.64       44.65     15.35 o 
  11   2   5       85.97       53.43     17.39 o 
  12   2   5       17.50       39.15     17.76 o 
 -15   3   5       45.37       67.36     18.52 o 
 -14   3   5      133.24      148.02     21.29 o 
 -13   3   5       36.60       24.96     19.44 o 
 -12   3   5        3.76        3.86     12.03 o 
 -11   3   5      102.68      109.99     12.70 o 
 -10   3   5      712.45      621.22     22.93 o 
  -9   3   5       97.74      127.39     11.21 o 
  -8   3   5      100.57       99.17     15.46 o 
  -7   3   5      145.21      137.57     13.78 o 
  -6   3   5      152.64      154.24     10.31 o 
  -5   3   5      536.60      469.11     19.83 o 
  -4   3   5        1.52        3.54      8.28 o 
  -3   3   5     2038.10     1902.08     52.13 o 
  -2   3   5      517.41      522.38     19.81 o 
  -1   3   5     2068.96     1859.15     32.35 o 
   0   3   5       14.06        4.78      5.72 o 
   1   3   5        8.24        2.38      5.31 o 
   2   3   5       62.19       77.00      7.70 o 
   3   3   5       99.43      113.38     11.05 o 
   4   3   5      602.59      551.30     21.25 o 
   5   3   5      143.71      157.54     16.06 o 
   6   3   5       58.72       58.52     20.81 o 
   7   3   5      563.01      594.87     29.96 o 
   8   3   5       35.88       12.10     11.46 o 
   9   3   5       21.49        2.88     14.62 o 
  10   3   5        0.18       -5.44     16.18 o 
  11   3   5        2.13       -3.35     17.13 o 
 -15   4   5        4.19       14.75     15.00 o 
 -14   4   5       14.04       14.79     13.79 o 
 -13   4   5       92.10      143.44     17.26 o 
 -12   4   5      565.16      557.91     27.54 o 
 -11   4   5      224.59      205.15     18.03 o 
 -10   4   5       14.87        7.78      7.85 o 
  -9   4   5      235.72      207.09     13.69 o 
  -8   4   5       98.19       82.06     11.31 o 
  -7   4   5      510.53      464.34     18.57 o 
  -6   4   5        9.91       13.08      7.76 o 
  -5   4   5       76.60       83.66     11.23 o 
  -4   4   5      205.19      192.24     14.82 o 
  -3   4   5      274.71      230.19     19.33 o 
  -2   4   5       87.53       67.06      9.72 o 
  -1   4   5      106.93      100.42      8.26 o 
   0   4   5        4.75        4.87      5.28 o 
   1   4   5      266.77      225.28     11.13 o 
   2   4   5     3316.98     3075.66     54.21 o 
   3   4   5      292.24      281.33     15.78 o 
   4   4   5       30.40       15.38      8.56 o 
   5   4   5      131.39      101.27     19.82 o 
   6   4   5      241.18      221.90     20.43 o 
   7   4   5        0.11       17.44     12.63 o 
   8   4   5       14.99       17.30     13.95 o 
   9   4   5      116.07      118.22     22.61 o 
  10   4   5        3.76       26.31     17.88 o 
  11   4   5       48.80       31.14     20.01 o 
 -15   5   5        6.22       34.35     21.02 o 
 -14   5   5        0.02        7.84     17.70 o 
 -13   5   5        0.37        8.51     14.45 o 
 -12   5   5       92.93       76.90     16.62 o 
 -11   5   5        0.00        7.77     10.93 o 
 -10   5   5      297.78      268.41     17.81 o 
  -9   5   5       92.73      100.16     12.81 o 
  -8   5   5       96.42      105.05     15.67 o 
  -7   5   5       27.20       17.18     10.55 o 
  -6   5   5      169.18      166.50     19.89 o 
  -5   5   5        1.28        0.25      7.90 o 
  -4   5   5        8.58       19.19     11.66 o 
  -3   5   5       88.09       82.92     14.78 o 
  -2   5   5      189.08      165.23     14.41 o 
  -1   5   5      120.16      117.46      8.65 o 
   0   5   5     2124.61     1926.87     45.10 o 
   1   5   5       37.58       33.57     12.34 o 
   2   5   5      210.56      166.61     19.03 o 
   3   5   5        0.59        2.41      8.58 o 
   4   5   5       63.76       64.91     11.38 o 
   5   5   5        7.34        2.41     15.95 o 
   6   5   5       95.38      104.19     17.10 o 
   7   5   5        1.22       -2.54     14.28 o 
   8   5   5        2.46       13.83     13.33 o 
   9   5   5       30.48       22.22     13.95 o 
  10   5   5      137.22      118.93     23.20 o 
  11   5   5        0.26        8.52     18.96 o 
 -14   6   5       98.58       70.46     23.14 o 
 -13   6   5        3.56       -7.10     23.19 o 
 -12   6   5       13.28       12.34     14.48 o 
 -11   6   5        1.00      -11.56     10.18 o 
 -10   6   5        5.40        4.43     12.09 o 
  -9   6   5       16.85       -3.68     12.03 o 
  -8   6   5       32.46       46.61     14.09 o 
  -7   6   5       36.33       38.48     10.50 o 
  -6   6   5       41.26       42.44     10.54 o 
  -5   6   5        1.87       -1.51     10.57 o 
  -4   6   5      129.96       80.12     11.71 o 
  -3   6   5        9.93       12.80     10.63 o 
  -2   6   5      129.06      147.39     12.35 o 
  -1   6   5       20.47       24.80      7.59 o 
   0   6   5     1293.20     1188.28     35.30 o 
   1   6   5        2.72       12.21     16.07 o 
   2   6   5       45.20       39.51     15.63 o 
   3   6   5        5.10      -10.38      9.79 o 
   4   6   5      541.84      414.69     32.06 o 
   5   6   5        0.00       10.14     13.63 o 
   6   6   5     1442.58     1334.02     63.55 o 
   7   6   5       17.52        8.30     13.95 o 
   8   6   5     1669.66     1576.64     53.79 o 
   9   6   5       59.42       88.17     20.35 o 
  10   6   5       71.76       39.93     25.15 o 
 -14   7   5       16.87       -2.33     33.32 o 
 -13   7   5        0.00        1.62     20.52 o 
 -12   7   5      126.84      119.02     27.92 o 
 -11   7   5       39.51       42.56     17.59 o 
 -10   7   5      624.18      619.09     49.05 o 
  -9   7   5      191.37      156.10     19.59 o 
  -8   7   5      798.05      632.62     56.09 o 
  -7   7   5      404.88      425.68     26.02 o 
  -6   7   5        7.79        7.96      9.93 o 
  -5   7   5      982.32      878.76     34.97 o 
  -4   7   5       92.10      100.27     13.83 o 
  -3   7   5       12.14       29.59     12.50 o 
  -2   7   5     1436.60     1291.81     54.64 o 
  -1   7   5       76.86       60.84     11.44 o 
   0   7   5      114.40       94.97     12.71 o 
   1   7   5       73.47       74.85     13.97 o 
   2   7   5      114.36      123.28     32.14 o 
   3   7   5      168.31      131.39     39.61 o 
   4   7   5      135.21      131.28     22.37 o 
   5   7   5        2.76       15.29     28.00 o 
   6   7   5       90.38       94.26     18.31 o 
   7   7   5       79.22       67.09     17.89 o 
   8   7   5        4.21        7.34     15.19 o 
   9   7   5        0.77        9.92     16.74 o 
  10   7   5      145.82      198.21     34.03 o 
 -13   8   5       15.02       21.21     24.53 o 
 -12   8   5      467.65      520.68     37.66 o 
 -11   8   5       60.54       98.76     27.07 o 
 -10   8   5        8.94        0.66     18.92 o 
  -9   8   5      110.87      103.50     33.04 o 
  -8   8   5       64.67       10.43     48.23 o 
  -7   8   5        0.05      -23.34     15.56 o 
  -6   8   5     1631.95     1430.71     39.17 o 
  -5   8   5        0.57        6.90     10.56 o 
  -4   8   5     1330.93     1251.52     36.51 o 
  -3   8   5        0.81       14.46     12.43 o 
  -2   8   5      381.73      365.32     25.06 o 
  -1   8   5      397.31      366.27     20.83 o 
   0   8   5       36.48       45.98     12.29 o 
   1   8   5        1.64       -4.84     10.10 o 
   2   8   5       15.84        6.41     11.12 o 
   3   8   5       11.90        2.18      9.87 o 
   4   8   5      137.56      125.52     19.46 o 
   5   8   5       15.56        1.81     17.23 o 
   6   8   5      462.15      416.32     37.05 o 
   7   8   5      235.03      208.05     30.41 o 
   8   8   5        2.46       16.63     20.01 o 
   9   8   5      124.46      103.58     28.47 o 
 -12   9   5       78.62       93.77     23.39 o 
 -11   9   5      106.51      128.69     31.81 o 
 -10   9   5        2.77        9.04     21.23 o 
  -9   9   5       66.38       78.03     27.12 o 
  -8   9   5        0.61        5.01     20.18 o 
  -7   9   5      289.79      219.84     32.17 o 
  -6   9   5      482.72      430.41     30.15 o 
  -5   9   5       30.52       29.80     18.47 o 
  -4   9   5     1675.63     1493.16     42.17 o 
  -3   9   5       57.48       35.45     15.42 o 
  -2   9   5       84.12      101.98     18.37 o 
  -1   9   5       11.07        6.40     11.12 o 
   0   9   5      437.25      452.13     24.30 o 
   1   9   5      262.74      290.90     21.05 o 
   2   9   5       47.05       31.09     15.72 o 
   3   9   5        0.53      -12.38     12.11 o 
   4   9   5      190.51      174.77     55.64 o 
   5   9   5      630.48      593.75     43.88 o 
   6   9   5      334.69      374.45     37.88 o 
   7   9   5      371.04      216.40     77.09 o 
   8   9   5       35.07       94.20     39.92 o 
 -11  10   5       23.25       48.86     28.35 o 
 -10  10   5        0.03       -3.47     21.69 o 
  -9  10   5      557.13      611.46     61.59 o 
  -8  10   5       12.57       -4.76     20.53 o 
  -7  10   5      199.46      195.92     33.32 o 
  -6  10   5       27.04       -8.20     20.57 o 
  -5  10   5       20.84      -14.89     16.93 o 
  -4  10   5       29.23       51.85     19.10 o 
  -3  10   5      527.86      532.63     46.83 o 
  -2  10   5        0.73       -4.50     14.19 o 
  -1  10   5      357.00      310.35     22.18 o 
   0  10   5       82.27       91.06     17.02 o 
   1  10   5       45.79       23.57     11.64 o 
   2  10   5        0.33        1.12     12.96 o 
   3  10   5      209.55      207.22     29.71 o 
   4  10   5        0.14       19.39     20.02 o 
   5  10   5       17.28       10.55     31.11 o 
   6  10   5       40.24       13.18     32.02 o 
   7  10   5        9.28       -4.16     30.02 o 
  -9  11   5      231.85      264.68     41.57 o 
  -8  11   5        1.28       -1.17     22.26 o 
  -7  11   5      641.44      516.66     72.61 o 
  -6  11   5        0.60       26.56     24.42 o 
  -5  11   5       54.82       58.61     20.71 o 
  -4  11   5        0.82       22.70     18.26 o 
  -3  11   5       11.10        9.56     23.21 o 
  -2  11   5        0.16       20.77     32.28 o 
  -1  11   5      521.99      514.72     46.23 o 
   0  11   5        2.22        4.02     22.64 o 
   1  11   5        0.88       -3.71     21.95 o 
   2  11   5       11.76      -18.91     20.05 o 
   3  11   5      260.76      297.50     58.37 o 
   4  11   5        0.02       20.41     34.10 o 
   5  11   5       44.83       -4.52     34.60 o 
  -8  12   5        0.07      -13.71     24.67 o 
  -7  12   5      235.16      339.01     55.48 o 
  -6  12   5        0.66       31.89     26.52 o 
  -5  12   5       64.63       38.11     26.38 o 
  -4  12   5        0.74      -23.55     15.70 o 
  -3  12   5       20.66       28.65     20.13 o 
  -2  12   5        3.22        3.26     23.54 o 
  -1  12   5        0.58        8.44     23.57 o 
   0  12   5        0.30      -17.26     23.16 o 
   1  12   5       16.90       46.38     57.92 o 
   2  12   5        5.65       19.49     27.55 o 
   3  12   5       67.21       -1.62     38.76 o 
   4  12   5        0.07       55.54     42.18 o 
  -4  13   5        6.40        9.09     20.99 o 
  -3  13   5       22.64       42.15     23.02 o 
  -2  13   5       94.15      151.93     95.32 o 
  -1  13   5      133.48      103.14     33.50 o 
   0  13   5       26.21      121.37     35.15 o 
 -16   0   6      934.22     1192.21    138.90 o 
 -15   0   6        0.94       26.75     22.78 o 
 -14   0   6      463.52      453.82     40.61 o 
 -13   0   6       14.96       23.97     17.07 o 
 -12   0   6     3640.63     3639.47    103.01 o 
 -11   0   6        3.08       10.78     15.77 o 
 -10   0   6    11758.76    13322.80    216.12 o 
  -9   0   6        1.21       17.46     12.53 o 
  -8   0   6       40.52       53.29     13.74 o 
  -7   0   6       10.92       15.75      8.99 o 
  -6   0   6      115.38      168.45     13.12 o 
  -5   0   6       10.00       19.96     14.56 o 
  -4   0   6     3904.49     4173.57    142.86 o 
  -3   0   6        2.47        2.37      7.17 o 
  -2   0   6     1946.08     2442.08     84.22 o 
  -1   0   6      157.49      181.00     22.49 o 
   0   0   6       11.00        6.39     14.71 o 
   1   0   6      134.14      142.12     22.23 o 
   2   0   6     1815.44     1849.44     41.25 o 
   3   0   6        0.08      -11.71      7.81 o 
   4   0   6      471.73      506.82     23.70 o 
   5   0   6        7.58       30.27     25.51 o 
   6   0   6      285.70      290.52     35.46 o 
   7   0   6        9.43      -16.32     15.09 o 
   8   0   6      423.44      512.94     37.77 o 
   9   0   6       21.55       42.75     21.42 o 
  10   0   6     1298.68     1618.73    109.98 o 
  11   0   6       71.08       69.34     27.95 o 
 -16   1   6      395.54      402.49     30.83 o 
 -15   1   6        2.24      -10.74     15.10 o 
 -14   1   6       34.60       44.93     15.53 o 
 -13   1   6       46.08       56.77     15.10 o 
 -12   1   6      155.79      168.81     18.60 o 
 -11   1   6      113.12      120.99     15.53 o 
 -10   1   6      242.97      262.95     15.79 o 
  -9   1   6       62.49       56.93     10.87 o 
  -8   1   6      361.07      322.52     14.97 o 
  -7   1   6       16.79       14.29      6.82 o 
  -6   1   6     2927.06     3285.08     44.04 o 
  -5   1   6      263.94      312.87     13.02 o 
  -4   1   6      204.34      256.18     16.65 o 
  -3   1   6       17.76       39.94     15.62 o 
  -2   1   6     1410.45     1677.27     45.92 o 
  -1   1   6        3.40       -3.24      5.48 o 
   0   1   6      702.90      781.04     22.23 o 
   1   1   6       35.38       71.84      8.68 o 
   2   1   6    20506.70    22147.37    257.31 o 
   3   1   6        7.30       13.51      6.12 o 
   4   1   6     1559.57     1661.50     31.74 o 
   5   1   6       42.00       54.11      9.84 o 
   6   1   6     2789.52     2854.84     57.92 o 
   7   1   6        8.80       28.29     10.38 o 
   8   1   6      122.21      166.74     18.88 o 
   9   1   6      140.42      114.60     18.11 o 
  10   1   6        1.60       -2.72     17.46 o 
  11   1   6       50.34       27.97     24.68 o 
 -16   2   6      775.38      723.76     46.54 o 
 -15   2   6        8.31        6.07     14.79 o 
 -14   2   6        1.76        1.19     13.72 o 
 -13   2   6       14.61       12.24     12.86 o 
 -12   2   6     1580.43     1409.02     41.27 o 
 -11   2   6      340.41      361.95     17.64 o 
 -10   2   6      333.90      323.01     15.89 o 
  -9   2   6      969.54     1063.19     24.84 o 
  -8   2   6       86.95       94.16     15.04 o 
  -7   2   6      127.43      148.67     13.74 o 
  -6   2   6     4233.14     5010.12     67.41 o 
  -5   2   6        6.59        1.03      5.44 o 
  -4   2   6      171.33      265.86      9.05 o 
  -3   2   6      238.59      298.67     16.37 o 
  -2   2   6     1620.28     1726.39     50.26 o 
  -1   2   6       15.21       11.33      8.16 o 
   0   2   6        5.14       11.87      6.58 o 
   1   2   6      639.68      672.24     21.83 o 
   2   2   6     1706.92     1887.37     32.98 o 
   3   2   6      175.39      221.22     12.23 o 
   4   2   6      185.04      218.73     17.52 o 
   5   2   6       20.86       22.35     11.62 o 
   6   2   6      581.53      666.69     27.68 o 
   7   2   6       43.99       20.67     14.64 o 
   8   2   6        3.72        2.57     11.28 o 
   9   2   6       72.21       97.92     20.16 o 
  10   2   6       11.56       29.41     17.87 o 
  11   2   6       15.47       13.75     18.25 o 
 -16   3   6      148.16      146.31     21.54 o 
 -15   3   6        0.30        0.83     13.77 o 
 -14   3   6        0.80        7.63     13.60 o 
 -13   3   6      429.47      424.34     24.08 o 
 -12   3   6      142.97      150.09     18.75 o 
 -11   3   6      293.17      355.69     17.97 o 
 -10   3   6        5.73        0.55      8.38 o 
  -9   3   6       34.14       29.86      8.26 o 
  -8   3   6       30.72       35.00      8.61 o 
  -7   3   6       45.47       67.92      8.78 o 
  -6   3   6      209.75      280.05     13.56 o 
  -5   3   6      524.24      521.56     34.28 o 
  -4   3   6      454.90      591.95     18.46 o 
  -3   3   6      972.06     1116.30     40.74 o 
  -2   3   6     1405.53     1575.57     37.29 o 
  -1   3   6     1117.62     1394.73     29.94 o 
   0   3   6        1.88       -0.24      4.88 o 
   1   3   6      103.04      133.25     12.23 o 
   2   3   6       30.08       19.05      6.61 o 
   3   3   6      420.94      478.69     19.43 o 
   4   3   6      544.88      631.05     30.46 o 
   5   3   6      796.70      778.01     30.72 o 
   6   3   6      372.18      380.03     24.23 o 
   7   3   6      227.45      229.31     23.55 o 
   8   3   6        7.13        3.46     10.87 o 
   9   3   6      154.03      174.30     27.60 o 
  10   3   6       88.09       94.83     22.50 o 
  11   3   6       20.99       -4.43     21.85 o 
 -15   4   6        1.97        7.54     14.90 o 
 -14   4   6       10.99       -0.15     12.86 o 
 -13   4   6      113.06      156.60     18.15 o 
 -12   4   6        2.09       23.61     12.03 o 
 -11   4   6       42.99       27.57     10.45 o 
 -10   4   6        1.18      -12.46      8.30 o 
  -9   4   6     1766.23     1739.24     34.09 o 
  -8   4   6        8.51       11.89      8.45 o 
  -7   4   6     3077.41     3068.85     63.70 o 
  -6   4   6      113.04      125.17     13.26 o 
  -5   4   6     1487.71     1730.09     42.51 o 
  -4   4   6      212.61      238.69     16.29 o 
  -3   4   6     4000.58     4485.66     81.15 o 
  -2   4   6       51.99       71.58      7.37 o 
  -1   4   6     1952.43     2164.73     40.67 o 
   0   4   6       16.96       23.00      6.40 o 
   1   4   6     1429.42     1584.75     28.52 o 
   2   4   6      423.95      460.32     15.49 o 
   3   4   6      219.92      243.57     15.53 o 
   4   4   6       23.28       11.09      9.62 o 
   5   4   6      492.71      556.19     40.41 o 
   6   4   6       24.47       41.95     18.54 o 
   7   4   6      218.06      256.97     23.09 o 
   8   4   6        0.14       -6.71     11.40 o 
   9   4   6      122.48      116.60     24.82 o 
  10   4   6        4.44        4.94     18.04 o 
 -15   5   6       40.49        9.67     20.10 o 
 -14   5   6        1.73        3.19     21.92 o 
 -13   5   6      753.05      772.64     40.45 o 
 -12   5   6        2.16       -6.63      9.45 o 
 -11   5   6       46.38       19.67     11.65 o 
 -10   5   6       25.42       30.20     10.80 o 
  -9   5   6      124.97       98.44     13.89 o 
  -8   5   6        3.35        8.52     10.72 o 
  -7   5   6      674.30      808.44     26.30 o 
  -6   5   6        1.32        4.26      9.59 o 
  -5   5   6       96.52      115.86     13.86 o 
  -4   5   6        1.31       11.59      9.87 o 
  -3   5   6      136.79      173.00     13.99 o 
  -2   5   6       10.29       12.08      6.21 o 
  -1   5   6     3240.53     3397.12     55.03 o 
   0   5   6      105.25      237.03     19.04 o 
   1   5   6      810.18      881.14     22.30 o 
   2   5   6        0.99       -0.39      9.76 o 
   3   5   6      693.93      829.60     32.46 o 
   4   5   6        0.99       -8.97      9.16 o 
   5   5   6      648.43      795.72     41.86 o 
   6   5   6        0.74       -0.29     11.50 o 
   7   5   6       66.96       94.13     18.02 o 
   8   5   6       22.42       29.61     15.72 o 
   9   5   6       66.20       74.36     17.78 o 
  10   5   6        2.01       25.76     19.58 o 
 -14   6   6        6.37       -2.41     18.16 o 
 -13   6   6      362.20      367.64     32.55 o 
 -12   6   6       11.84        8.17     11.89 o 
 -11   6   6      440.58      436.85     33.74 o 
 -10   6   6        0.62       -0.42     11.25 o 
  -9   6   6     2917.04     3077.23     73.42 o 
  -8   6   6        9.11        2.09     12.07 o 
  -7   6   6     3826.26     3955.34     86.44 o 
  -6   6   6       18.27       35.18     12.15 o 
  -5   6   6       26.43       22.43     10.31 o 
  -4   6   6       12.74       29.18     13.76 o 
  -3   6   6     1865.50     2133.10     48.44 o 
  -2   6   6        0.46        3.36      6.32 o 
  -1   6   6       17.24       15.50      6.41 o 
   0   6   6        5.34      -11.12      8.91 o 
   1   6   6      123.62      126.00     16.44 o 
   2   6   6        0.38       -0.73     10.03 o 
   3   6   6      574.50      603.41     29.36 o 
   4   6   6       13.63       -1.32     11.11 o 
   5   6   6       12.12        4.63      9.94 o 
   6   6   6       31.76       47.53     17.79 o 
   7   6   6      138.68      209.25     33.15 o 
   8   6   6       83.06       67.39     18.83 o 
   9   6   6     1096.71     1339.18     52.53 o 
  10   6   6        3.02        4.40     18.88 o 
 -14   7   6       10.45       21.93     23.76 o 
 -13   7   6       35.83       31.99     24.19 o 
 -12   7   6       24.15       74.26     25.01 o 
 -11   7   6       78.88       70.64     23.53 o 
 -10   7   6       43.48       35.35     15.08 o 
  -9   7   6       35.70       47.73     15.81 o 
  -8   7   6       79.83       91.97     16.68 o 
  -7   7   6     4775.10     5002.34     86.99 o 
  -6   7   6       43.69       43.47     12.41 o 
  -5   7   6     4006.83     4217.62     76.32 o 
  -4   7   6       21.65       26.68     15.36 o 
  -3   7   6      319.01      347.37     18.04 o 
  -2   7   6       32.77       30.39     11.50 o 
  -1   7   6       56.48       83.28     22.27 o 
   0   7   6       77.53       96.20     15.21 o 
   1   7   6      105.06      167.34     24.24 o 
   2   7   6      309.67      355.34     24.04 o 
   3   7   6      312.95      418.91     27.20 o 
   4   7   6       66.12       69.84     26.97 o 
   5   7   6      508.80      614.01     64.43 o 
   6   7   6      246.63      282.97     30.37 o 
   7   7   6      715.19      863.38     41.07 o 
   8   7   6       36.91       85.40     20.58 o 
   9   7   6        3.89      -12.79     22.58 o 
 -13   8   6       31.26       18.82     19.05 o 
 -12   8   6      135.72      134.77     24.56 o 
 -11   8   6       70.05       91.28     20.74 o 
 -10   8   6        1.61      -21.25     17.97 o 
  -9   8   6       51.66       61.99     26.48 o 
  -8   8   6       13.45       32.81     20.13 o 
  -7   8   6        0.43       -3.79     12.63 o 
  -6   8   6     1077.43     1147.84     35.78 o 
  -5   8   6      357.93      360.04     22.30 o 
  -4   8   6       92.39      162.47     26.52 o 
  -3   8   6     1429.62     1482.89     48.06 o 
  -2   8   6      411.27      450.77     22.79 o 
  -1   8   6       87.75       65.39     14.35 o 
   0   8   6      174.87      190.60     17.12 o 
   1   8   6       19.33        4.91     17.01 o 
   2   8   6      172.20      158.24     16.97 o 
   3   8   6        0.85        0.49     11.42 o 
   4   8   6       91.56      117.75     36.58 o 
   5   8   6       64.35       28.36     40.62 o 
   6   8   6      576.36      650.04     45.44 o 
   7   8   6     1694.29     1770.95    111.85 o 
   8   8   6        5.08       25.88     31.77 o 
 -12   9   6       12.85        0.32     19.44 o 
 -11   9   6      184.70      197.75     35.73 o 
 -10   9   6       91.26      152.65     32.98 o 
  -9   9   6       36.21       17.44     26.48 o 
  -8   9   6        1.58        0.07     19.95 o 
  -7   9   6       37.41        6.41     19.00 o 
  -6   9   6      844.48      815.81     48.39 o 
  -5   9   6        0.55        9.71     11.91 o 
  -4   9   6      701.49      668.72     30.30 o 
  -3   9   6       27.15       51.38     16.25 o 
  -2   9   6       32.74       34.68     12.60 o 
  -1   9   6        0.01        0.27     18.77 o 
   0   9   6     1014.90      921.16     41.16 o 
   1   9   6       31.84       24.28     15.93 o 
   2   9   6      210.83      231.85     43.46 o 
   3   9   6       68.05       62.46     23.93 o 
   4   9   6      179.00      246.01     49.86 o 
   5   9   6      240.95      366.64     58.68 o 
   6   9   6      682.90      738.39     78.15 o 
   7   9   6       97.41      159.84     48.38 o 
 -11  10   6        1.45        2.29     23.31 o 
 -10  10   6       72.59       17.41     24.96 o 
  -9  10   6        2.27       19.80     23.85 o 
  -8  10   6        7.83       24.87     23.11 o 
  -7  10   6       41.83       55.12     48.07 o 
  -6  10   6       10.73       38.18     23.74 o 
  -5  10   6       14.24       36.99     17.56 o 
  -4  10   6      553.43      499.74     38.96 o 
  -3  10   6        0.48      -23.59     20.48 o 
  -2  10   6      202.11      243.35     25.39 o 
  -1  10   6       39.13       27.34     16.59 o 
   0  10   6      379.62      510.71     34.27 o 
   1  10   6      215.22      217.09     50.13 o 
   2  10   6      771.41      789.65     53.53 o 
   3  10   6       20.28        0.31     31.10 o 
   4  10   6        2.23       25.34     33.81 o 
   5  10   6       15.05       16.67     34.13 o 
   6  10   6      127.51      118.95     43.56 o 
  -9  11   6        5.21       -4.32     24.55 o 
  -8  11   6      130.18      229.23     55.05 o 
  -7  11   6        0.15       19.82     23.33 o 
  -6  11   6       13.67      -15.72     20.76 o 
  -5  11   6        4.47       -7.11     16.28 o 
  -4  11   6       52.96       42.07     19.92 o 
  -3  11   6        1.36        1.77     23.50 o 
  -2  11   6      561.05      554.42     56.28 o 
  -1  11   6        2.58       31.69     56.50 o 
   0  11   6      596.12      657.60     39.27 o 
   1  11   6       13.88      -12.19     22.21 o 
   2  11   6     1271.66     1368.05     70.81 o 
   3  11   6        0.02       -0.02     32.66 o 
   4  11   6       22.75       54.12     41.85 o 
   5  11   6        0.22        3.21     34.06 o 
  -7  12   6       27.10       29.33     28.13 o 
  -6  12   6       88.47      127.69     37.62 o 
  -5  12   6       31.28      109.32     31.88 o 
  -4  12   6        7.45      -16.38     23.02 o 
  -3  12   6       21.05       22.19     20.53 o 
  -2  12   6        8.71       29.79     44.24 o 
  -1  12   6        0.00       28.09     25.32 o 
   0  12   6       51.96       80.32     31.77 o 
   1  12   6       10.90        9.98     26.38 o 
   2  12   6       24.63      124.32     49.73 o 
   3  12   6        0.75      -25.73     38.20 o 
  -2  13   6      653.40      852.50     65.11 o 
 -16   1   7        4.43       -2.46     15.53 o 
 -15   1   7      122.26      117.09     19.94 o 
 -14   1   7        7.51       15.62     13.63 o 
 -13   1   7        6.47       12.36     12.82 o 
 -12   1   7        0.36       -8.69     10.75 o 
 -11   1   7     2328.43     2084.69     43.75 o 
 -10   1   7      115.10       87.20     11.81 o 
  -9   1   7      135.56      135.76     12.03 o 
  -8   1   7      155.85      129.60     10.06 o 
  -7   1   7      744.37      672.96     19.12 o 
  -6   1   7        0.07        0.16      5.05 o 
  -5   1   7        0.42        6.71      5.17 o 
  -4   1   7      356.81      307.91     11.84 o 
  -3   1   7      680.16      647.56     58.17 o 
  -2   1   7       25.89       43.68     11.75 o 
  -1   1   7      487.98      456.17     21.88 o 
   0   1   7       71.39       61.71     11.97 o 
   1   1   7     7556.12     6933.05     89.70 o 
   2   1   7      244.95      227.74     12.05 o 
   3   1   7       42.44       41.67      8.43 o 
   4   1   7       68.00       50.59     13.38 o 
   5   1   7      386.50      305.64     18.39 o 
   6   1   7      135.59      116.23     15.23 o 
   7   1   7       84.09       94.25     15.45 o 
   8   1   7       82.95      103.54     17.38 o 
   9   1   7      246.47      216.52     28.61 o 
  10   1   7        1.26      -20.99     14.00 o 
 -16   2   7      107.08      125.18     20.07 o 
 -15   2   7        1.33      -15.06     12.57 o 
 -14   2   7        2.78      -17.24     11.49 o 
 -13   2   7       12.50       19.17     12.37 o 
 -12   2   7       15.77       17.96     10.99 o 
 -11   2   7      729.84      718.01     22.97 o 
 -10   2   7       33.65       15.44      9.78 o 
  -9   2   7     1289.87     1199.60     29.33 o 
  -8   2   7       47.65       46.43      8.74 o 
  -7   2   7     1584.75     1526.19     33.43 o 
  -6   2   7      562.78      531.52     21.53 o 
  -5   2   7        0.39       -1.18      4.69 o 
  -4   2   7      492.60      390.39     22.26 o 
  -3   2   7        3.91       11.49     14.08 o 
  -2   2   7      161.58      139.98     12.96 o 
  -1   2   7        1.05       -1.57      5.34 o 
   0   2   7       57.24       71.17     11.55 o 
   1   2   7      753.26      704.84     18.24 o 
   2   2   7      132.49      144.66     10.23 o 
   3   2   7      166.62      146.54     17.41 o 
   4   2   7        8.15        8.00      8.65 o 
   5   2   7        2.91       20.99     11.19 o 
   6   2   7      175.07      181.00     16.64 o 
   7   2   7      167.88      184.69     17.90 o 
   8   2   7      115.62      101.06     20.83 o 
   9   2   7        0.29       16.95     16.60 o 
  10   2   7       11.58        5.76     17.67 o 
 -16   3   7      314.64      315.47     25.63 o 
 -15   3   7       19.23       36.96     14.99 o 
 -14   3   7      173.18      226.48     24.03 o 
 -13   3   7      387.24      368.20     30.85 o 
 -12   3   7      578.36      509.60     23.87 o 
 -11   3   7      102.42      123.22     12.81 o 
 -10   3   7      602.08      617.45     28.90 o 
  -9   3   7       20.26       24.55     12.73 o 
  -8   3   7      415.93      386.62     16.20 o 
  -7   3   7      116.87      100.23     10.32 o 
  -6   3   7      972.11      987.76     25.25 o 
  -5   3   7        5.89        2.27      6.38 o 
  -4   3   7     1055.54      920.53     24.87 o 
  -3   3   7        0.47       -1.34      5.64 o 
  -2   3   7     1449.89     1396.17     36.45 o 
  -1   3   7        0.58       -1.84      7.53 o 
   0   3   7        9.52        9.65      7.95 o 
   1   3   7       52.81       45.00      7.14 o 
   2   3   7       13.76       22.78      7.06 o 
   3   3   7      188.70      168.01     11.88 o 
   4   3   7      124.43      153.99     14.44 o 
   5   3   7      407.21      375.02     29.32 o 
   6   3   7       93.10      102.84     16.33 o 
   7   3   7        0.56       -0.91     11.18 o 
   8   3   7        9.16       27.08     13.63 o 
   9   3   7      117.80       74.17     30.82 o 
  10   3   7       74.35       71.03     21.17 o 
 -15   4   7       11.42       14.27     14.76 o 
 -14   4   7       77.69       62.09     15.87 o 
 -13   4   7       26.42       -4.76     12.00 o 
 -12   4   7      194.31      189.19     15.85 o 
 -11   4   7       56.17       33.72     11.46 o 
 -10   4   7       10.45       14.12      9.38 o 
  -9   4   7       34.45       48.89      9.64 o 
  -8   4   7       20.27        8.75     10.02 o 
  -7   4   7      106.58      106.53     15.68 o 
  -6   4   7      748.58      633.38     20.64 o 
  -5   4   7      228.03      219.99     11.31 o 
  -4   4   7      727.41      642.99     24.67 o 
  -3   4   7      398.02      386.03     17.85 o 
  -2   4   7       42.20       21.29     16.81 o 
  -1   4   7      293.12      314.35     16.70 o 
   0   4   7      459.72      401.15     15.48 o 
   1   4   7       29.33       30.31      6.83 o 
   2   4   7       23.73       18.89      7.26 o 
   3   4   7       31.25       38.87     10.26 o 
   4   4   7       35.84       45.33     11.06 o 
   5   4   7        3.91       18.36     11.30 o 
   6   4   7       16.49        7.71     11.86 o 
   7   4   7      115.93      105.92     22.02 o 
   8   4   7      159.15      154.07     19.49 o 
   9   4   7       83.55       65.47     19.83 o 
  10   4   7       72.12       73.31     22.68 o 
 -15   5   7        2.72       17.08     16.59 o 
 -14   5   7        9.41       25.65     16.59 o 
 -13   5   7       46.63       40.49     20.97 o 
 -12   5   7        6.15      -16.07     10.74 o 
 -11   5   7       34.35        5.86     10.88 o 
 -10   5   7     1160.87      938.01     33.52 o 
  -9   5   7       31.62       49.94     12.28 o 
  -8   5   7       55.25       51.40     12.61 o 
  -7   5   7       94.77      108.51     17.32 o 
  -6   5   7       39.70       27.47     14.99 o 
  -5   5   7        3.78       -2.89     10.04 o 
  -4   5   7      204.15      170.19     23.54 o 
  -3   5   7       29.05       60.18     10.73 o 
  -2   5   7       28.44       20.26      6.71 o 
  -1   5   7       77.73       75.96      8.64 o 
   0   5   7     1815.18     1683.50     38.19 o 
   1   5   7       19.67       10.67     10.03 o 
   2   5   7       54.33       63.03     21.11 o 
   3   5   7       23.84       27.99     10.18 o 
   4   5   7      125.63      124.91     14.62 o 
   5   5   7        9.09        2.03     11.46 o 
   6   5   7       14.44       12.37     12.30 o 
   7   5   7        9.40        7.07     13.50 o 
   8   5   7       46.65       12.93     15.93 o 
   9   5   7       13.47       -1.16     28.49 o 
 -14   6   7       10.91       10.60     19.05 o 
 -13   6   7        1.41       13.21     17.71 o 
 -12   6   7      758.94      650.68     31.08 o 
 -11   6   7       19.17       31.77     12.96 o 
 -10   6   7       49.94       24.37     12.52 o 
  -9   6   7        5.24       16.73     11.12 o 
  -8   6   7      637.10      519.93     36.96 o 
  -7   6   7       20.90       48.61     12.15 o 
  -6   6   7     2356.45     2096.87     53.03 o 
  -5   6   7        2.23      -11.96      7.97 o 
  -4   6   7      739.67      674.48     26.68 o 
  -3   6   7       25.86       18.51      9.82 o 
  -2   6   7      198.88      197.27     12.07 o 
  -1   6   7       24.66       13.68     12.17 o 
   0   6   7      502.03      429.08     22.57 o 
   1   6   7        0.79       -0.46     10.32 o 
   2   6   7       92.13       86.95     15.25 o 
   3   6   7       12.01       21.38     12.42 o 
   4   6   7      498.91      470.61     23.95 o 
   5   6   7       37.06       43.64     14.87 o 
   6   6   7       46.24        7.28     11.05 o 
   7   6   7        0.04       14.99     26.31 o 
   8   6   7       13.81       -1.42     27.51 o 
   9   6   7        3.56      -26.80     27.08 o 
 -14   7   7      191.29      210.54     98.27 o 
 -13   7   7       23.09       37.86     20.23 o 
 -12   7   7       91.70       62.33     19.51 o 
 -11   7   7        3.17        3.11     12.41 o 
 -10   7   7       20.90       25.60     13.27 o 
  -9   7   7       99.95       99.32     18.61 o 
  -8   7   7      126.25      150.51     20.06 o 
  -7   7   7      161.73      204.88     17.63 o 
  -6   7   7      551.37      549.99     34.53 o 
  -5   7   7       13.70       11.15     13.45 o 
  -4   7   7      427.94      448.10     23.41 o 
  -3   7   7      152.08      174.15     23.13 o 
  -2   7   7      355.89      406.26     32.24 o 
  -1   7   7       43.01       51.35     18.81 o 
   0   7   7      102.16       84.85     20.75 o 
   1   7   7       12.28       10.80     16.84 o 
   2   7   7     1083.48      997.73     51.02 o 
   3   7   7        1.75        3.42     17.45 o 
   4   7   7       48.35       61.64     23.00 o 
   5   7   7      180.93      207.23     43.79 o 
   6   7   7      223.98      292.48     50.84 o 
   7   7   7       80.29       64.56     33.58 o 
   8   7   7      348.10      321.77     57.28 o 
 -13   8   7        0.00       -4.13     29.01 o 
 -12   8   7       18.69       58.96     26.37 o 
 -11   8   7        0.70       -6.83     47.27 o 
 -10   8   7       24.38       26.07     21.01 o 
  -9   8   7        0.87      -26.57     17.71 o 
  -8   8   7        0.99       10.76     13.87 o 
  -7   8   7       10.20        1.88     11.56 o 
  -6   8   7      316.90      265.83     30.83 o 
  -5   8   7      687.00      605.30     30.00 o 
  -4   8   7      377.16      347.65     39.14 o 
  -3   8   7     1853.37     1706.96     53.25 o 
  -2   8   7       31.14       28.10     22.15 o 
  -1   8   7       53.03       83.48     39.67 o 
   0   8   7      877.70      885.03     77.99 o 
   1   8   7       26.34       12.14     16.94 o 
   2   8   7      577.42      537.69     41.41 o 
   3   8   7       64.73       95.48     24.87 o 
   4   8   7      658.41      645.93     69.00 o 
   5   8   7        1.48       18.67     29.43 o 
   6   8   7      525.75      463.88     63.00 o 
   7   8   7      378.59      243.66     50.82 o 
 -12   9   7       48.95       55.16     47.83 o 
 -11   9   7      146.98       84.20     29.55 o 
 -10   9   7       82.91       58.62     46.29 o 
  -9   9   7       27.92       15.82     21.77 o 
  -8   9   7       13.54      -23.68     18.30 o 
  -7   9   7      129.51       95.13     26.14 o 
  -6   9   7        1.39       -5.14     11.91 o 
  -5   9   7        0.59        0.40     14.43 o 
  -4   9   7      245.93      274.65     25.39 o 
  -3   9   7        3.95        6.28     14.75 o 
  -2   9   7       64.73       66.66     18.00 o 
  -1   9   7       16.35      -13.77     13.74 o 
   0   9   7       13.11        9.94     15.93 o 
   1   9   7      181.91      165.41     43.72 o 
   2   9   7        0.43       16.10     16.63 o 
   3   9   7      143.96      165.37     30.11 o 
   4   9   7      364.71      354.37     59.14 o 
   5   9   7       74.54       93.07     43.40 o 
   6   9   7       74.36      152.73     46.87 o 
 -11  10   7       50.23       67.61     29.49 o 
 -10  10   7        2.02       -0.65     23.39 o 
  -9  10   7      338.79      356.99     42.56 o 
  -8  10   7       26.45        7.68     20.92 o 
  -7  10   7      163.71      224.83     35.32 o 
  -6  10   7        0.54      -16.12     14.82 o 
  -5  10   7      262.68      220.09     36.99 o 
  -4  10   7       41.39       37.08     19.32 o 
  -3  10   7       96.60       81.72     23.27 o 
  -2  10   7       44.76       45.70     18.84 o 
  -1  10   7       34.09       48.18     18.47 o 
   0  10   7      284.47      256.45     27.04 o 
   1  10   7      719.99      649.83     50.91 o 
   2  10   7       54.30       29.00     18.81 o 
   3  10   7       11.94       71.82     37.19 o 
   4  10   7        7.68        0.45     35.19 o 
   5  10   7      122.02      104.40     46.29 o 
  -9  11   7        6.78        8.87     26.30 o 
  -8  11   7        0.12       45.28     27.67 o 
  -7  11   7        2.34       15.55     23.13 o 
  -6  11   7        3.92       -8.63     28.16 o 
  -5  11   7       22.17       16.67     18.71 o 
  -4  11   7        3.26      -14.47     17.35 o 
  -3  11   7       98.77       94.16     29.91 o 
  -2  11   7        2.52       12.24     22.95 o 
  -1  11   7       88.00       88.96     22.09 o 
   0  11   7        0.15        2.97     17.34 o 
   1  11   7       15.25        1.95     26.02 o 
   2  11   7       11.28       12.79     24.91 o 
   3  11   7       28.34        2.60     34.88 o 
   4  11   7        3.95       37.90     40.44 o 
  -7  12   7       13.51       28.76     27.59 o 
  -6  12   7        0.05       14.58     28.53 o 
  -5  12   7     1187.40     1245.64     56.70 o 
  -4  12   7        8.04       20.05     20.57 o 
  -3  12   7       92.01      116.36     55.34 o 
  -2  12   7        5.14       32.95     27.84 o 
  -1  12   7        5.91      -13.57     23.78 o 
   0  12   7        0.64       13.80     25.99 o 
   1  12   7      209.99      175.23     37.61 o 
 -16   0   8      868.76     1050.58    120.16 o 
 -15   0   8        0.00        2.68     19.66 o 
 -14   0   8       81.29      124.73     27.52 o 
 -13   0   8        0.33        4.66     18.55 o 
 -12   0   8       34.62       82.62     17.93 o 
 -11   0   8        0.85      -17.10     11.40 o 
 -10   0   8       16.41       36.31     19.18 o 
  -9   0   8        7.72        4.64      9.64 o 
  -8   0   8        3.06        7.26     11.74 o 
  -7   0   8        3.39        5.30      8.27 o 
  -6   0   8     1063.05     1107.64     29.20 o 
  -5   0   8       66.46       81.14     12.23 o 
  -4   0   8      774.29      891.54     29.25 o 
  -3   0   8       15.87       12.87      8.29 o 
  -2   0   8      201.69      234.68     28.48 o 
  -1   0   8      306.13      332.82     32.53 o 
   0   0   8    43269.13    49359.93   1228.57 o 
   1   0   8       60.21       32.78     19.79 o 
   2   0   8      679.09      682.03     31.97 o 
   3   0   8       75.26       80.40     16.82 o 
   4   0   8      140.43      188.89     17.68 o 
   5   0   8        0.00       10.42     14.12 o 
   6   0   8      296.59      353.82     31.26 o 
   7   0   8       43.55       34.30     23.41 o 
   8   0   8      672.11      627.59     44.52 o 
   9   0   8        9.61      -14.48     20.15 o 
  10   0   8        1.07      -30.40     20.27 o 
 -16   1   8      102.97      109.53     23.43 o 
 -15   1   8        2.66       -4.47     13.45 o 
 -14   1   8        0.06        7.82     17.20 o 
 -13   1   8       67.41       91.78     14.56 o 
 -12   1   8       96.06      142.51     22.96 o 
 -11   1   8      217.44      265.59     17.08 o 
 -10   1   8     2111.16     2093.71     38.33 o 
  -9   1   8       15.17        4.65      7.41 o 
  -8   1   8     2519.13     2680.49     40.97 o 
  -7   1   8      190.08      234.87     10.76 o 
  -6   1   8      234.55      287.90     13.73 o 
  -5   1   8      118.18      145.14     10.91 o 
  -4   1   8     7222.74     7831.48    127.16 o 
  -3   1   8        2.64       26.14     11.71 o 
  -2   1   8       20.81        2.96     10.55 o 
  -1   1   8      216.38      281.74     14.40 o 
   0   1   8     6293.91     7011.93    116.39 o 
   1   1   8       27.68       41.10     14.26 o 
   2   1   8       75.57       84.06     10.48 o 
   3   1   8      104.47       94.63     21.21 o 
   4   1   8      335.28      361.92     17.40 o 
   5   1   8       15.88       13.43     15.01 o 
   6   1   8      158.90      176.13     20.25 o 
   7   1   8       11.40       18.95     14.67 o 
   8   1   8      208.94      234.35     46.73 o 
   9   1   8        9.28       28.01     18.02 o 
  10   1   8      188.25      190.23     28.07 o 
 -16   2   8       12.97       17.73     15.22 o 
 -15   2   8        0.57        2.63     13.34 o 
 -14   2   8        0.97       -9.07     11.53 o 
 -13   2   8       17.72       21.18     12.00 o 
 -12   2   8      986.35     1036.11     44.23 o 
 -11   2   8       34.11       50.31     10.54 o 
 -10   2   8       66.24       79.56     11.53 o 
  -9   2   8       41.07       38.22      8.63 o 
  -8   2   8        0.01        5.05      6.45 o 
  -7   2   8      510.54      609.31     17.64 o 
  -6   2   8       29.54       55.39      6.81 o 
  -5   2   8       11.01       16.83      4.57 o 
  -4   2   8     4232.48     4549.73     81.88 o 
  -3   2   8      290.14      286.10     17.88 o 
  -2   2   8        0.07      -11.07      7.38 o 
  -1   2   8        1.48        1.91      6.40 o 
   0   2   8       41.93       31.06      7.00 o 
   1   2   8       27.33       39.19      7.28 o 
   2   2   8       32.59       28.25      9.04 o 
   3   2   8       37.48       48.73      9.01 o 
   4   2   8        1.17       24.45     14.13 o 
   5   2   8      163.66      184.89     25.51 o 
   6   2   8       37.11       48.02     13.03 o 
   7   2   8       58.86       51.40     13.96 o 
   8   2   8      490.65      551.58     59.15 o 
   9   2   8       10.47       -5.21     21.00 o 
  10   2   8       73.83       52.46     27.65 o 
 -16   3   8       33.81       34.29     16.68 o 
 -15   3   8      209.09      202.41     21.30 o 
 -14   3   8      409.44      442.58     25.56 o 
 -13   3   8      107.90       94.23     15.17 o 
 -12   3   8      382.33      384.35     21.62 o 
 -11   3   8        6.65       20.89      9.45 o 
 -10   3   8      953.17      923.28     26.90 o 
  -9   3   8       45.35       35.08      9.47 o 
  -8   3   8      276.21      282.87     14.27 o 
  -7   3   8      574.08      538.47     16.98 o 
  -6   3   8      999.01     1176.56     27.66 o 
  -5   3   8       28.24       33.53      6.96 o 
  -4   3   8      843.48      888.75     29.79 o 
  -3   3   8     1209.63     1334.07     66.04 o 
  -2   3   8       55.75       54.71     10.69 o 
  -1   3   8      836.43      893.03     29.96 o 
   0   3   8       33.97       40.74      6.62 o 
   1   3   8        1.35       10.40      7.46 o 
   2   3   8       37.14       47.57      8.55 o 
   3   3   8       34.43       21.76     11.36 o 
   4   3   8        0.92      -10.95      9.14 o 
   5   3   8      145.74      185.47     19.02 o 
   6   3   8       16.67       18.01     12.04 o 
   7   3   8      131.97      145.43     18.29 o 
   8   3   8       39.86       46.73     18.89 o 
   9   3   8       69.41       32.90     19.59 o 
 -15   4   8       47.10       43.59     16.12 o 
 -14   4   8       11.49        5.82     12.37 o 
 -13   4   8      669.30      700.12     29.02 o 
 -12   4   8      145.78      160.15     17.19 o 
 -11   4   8     1157.46     1097.21     28.90 o 
 -10   4   8        3.84        5.77      9.40 o 
  -9   4   8      204.16      198.53     22.99 o 
  -8   4   8       30.06       35.49     11.10 o 
  -7   4   8      367.92      444.38     20.39 o 
  -6   4   8       39.15       31.03      7.45 o 
  -5   4   8      447.23      491.64     15.34 o 
  -4   4   8       70.19       86.30     12.48 o 
  -3   4   8       53.23       60.37     11.53 o 
  -2   4   8        6.72       12.02      8.56 o 
  -1   4   8      223.32      267.38     17.84 o 
   0   4   8       58.17       54.11     12.28 o 
   1   4   8        9.14        4.20     10.37 o 
   2   4   8      150.58      168.05     16.08 o 
   3   4   8      273.49      348.40     19.09 o 
   4   4   8        0.29        5.07      9.82 o 
   5   4   8      210.55      208.96     21.96 o 
   6   4   8       81.07       79.86     15.79 o 
   7   4   8      239.76      265.83     30.39 o 
   8   4   8       61.66       75.41     24.55 o 
   9   4   8      715.42      692.30     75.97 o 
 -15   5   8      567.07      700.31     36.71 o 
 -14   5   8        3.25       -5.81     13.63 o 
 -13   5   8      377.62      328.63     24.80 o 
 -12   5   8        0.30        0.24     12.16 o 
 -11   5   8      703.09      660.61     29.23 o 
 -10   5   8       20.10       46.66     13.07 o 
  -9   5   8     4360.31     4324.43     81.54 o 
  -8   5   8        0.02       17.20     13.72 o 
  -7   5   8     3262.66     3357.46     54.30 o 
  -6   5   8        1.98       -1.48      6.61 o 
  -5   5   8      247.93      314.14     22.32 o 
  -4   5   8       14.02        5.85      9.54 o 
  -3   5   8     2937.95     3306.50     68.55 o 
  -2   5   8        8.57       -8.22      8.30 o 
  -1   5   8        7.49       13.72      8.79 o 
   0   5   8       38.70       23.44     16.84 o 
   1   5   8      646.06      731.08     42.22 o 
   2   5   8       31.62       25.94     17.37 o 
   3   5   8      769.73      828.87     46.44 o 
   4   5   8       31.06       53.28     19.72 o 
   5   5   8      108.68      125.34     35.66 o 
   6   5   8        0.05        1.50     22.87 o 
   7   5   8      424.93      538.95     62.67 o 
   8   5   8        0.19       22.73     21.76 o 
   9   5   8       92.80       61.90     43.62 o 
 -14   6   8        0.31       26.60     32.86 o 
 -13   6   8        0.87       -1.77     36.21 o 
 -12   6   8        2.49       -4.65     14.75 o 
 -11   6   8      264.09      238.35     25.06 o 
 -10   6   8        0.27      -16.77     12.82 o 
  -9   6   8      128.05      128.27     19.95 o 
  -8   6   8       37.89       29.20     13.77 o 
  -7   6   8       37.18       65.19     19.74 o 
  -6   6   8        4.44       24.45     10.36 o 
  -5   6   8      276.32      279.31     17.59 o 
  -4   6   8       21.74        9.97     10.13 o 
  -3   6   8      525.77      613.37     26.22 o 
  -2   6   8       11.91       11.68     18.26 o 
  -1   6   8       25.25       22.41     16.66 o 
   0   6   8       21.46       24.64     16.88 o 
   1   6   8     2035.71     2257.37     76.88 o 
   2   6   8        8.20        2.49     15.17 o 
   3   6   8      163.51      238.83     35.08 o 
   4   6   8       18.18       33.95     63.15 o 
   5   6   8      778.66      833.99     75.61 o 
   6   6   8        4.95       17.80     28.18 o 
   7   6   8       29.07       59.98     34.63 o 
   8   6   8       21.19       50.24     34.16 o 
 -14   7   8       19.49      -11.56     31.59 o 
 -13   7   8      199.53      241.84     49.45 o 
 -12   7   8        3.29       11.64     16.59 o 
 -11   7   8      226.65      222.15     25.19 o 
 -10   7   8      109.11      109.39     19.84 o 
  -9   7   8     1548.00     1469.80     50.46 o 
  -8   7   8       47.51       87.19     22.91 o 
  -7   7   8      130.03      156.61     17.08 o 
  -6   7   8      110.58      136.66     14.29 o 
  -5   7   8      848.25      964.56     30.52 o 
  -4   7   8      139.17      142.92     48.88 o 
  -3   7   8      681.13      749.26     55.06 o 
  -2   7   8      215.53      241.40     28.43 o 
  -1   7   8      807.55      966.19     68.37 o 
   0   7   8       15.71        9.35     16.73 o 
   1   7   8       97.60      146.33     26.34 o 
   2   7   8       18.03       44.40     20.12 o 
   3   7   8      187.22      223.05     31.46 o 
   4   7   8       14.82       12.41     20.86 o 
   5   7   8      822.78      974.67     83.76 o 
   6   7   8       23.03       -6.55     29.80 o 
   7   7   8        8.09       18.66     30.55 o 
 -13   8   8       87.13      100.74     32.14 o 
 -12   8   8      346.53      427.80     44.57 o 
 -11   8   8       85.66       89.81     28.05 o 
 -10   8   8        0.02       -5.53     19.29 o 
  -9   8   8       38.51       48.98     17.61 o 
  -8   8   8       26.37       42.09     15.97 o 
  -7   8   8       95.24      102.16     16.12 o 
  -6   8   8       56.20       98.90     16.36 o 
  -5   8   8     1571.91     1573.81     44.64 o 
  -4   8   8      641.28      693.23     40.56 o 
  -3   8   8     2237.36     2209.82    129.55 o 
  -2   8   8        2.13       40.74     18.50 o 
  -1   8   8      469.93      622.63     75.13 o 
   0   8   8      372.95      388.06     49.41 o 
   1   8   8        1.05       -1.21     18.00 o 
   2   8   8      432.51      451.65     58.15 o 
   3   8   8       21.23       31.49     21.31 o 
   4   8   8      339.88      469.77     63.08 o 
   5   8   8      334.62      363.35     58.85 o 
   6   8   8        8.65        4.74     29.63 o 
   7   8   8       76.16       65.80     40.72 o 
 -12   9   8      262.36      308.63     42.59 o 
 -11   9   8        5.57       11.47     23.83 o 
 -10   9   8       52.34       61.41     27.64 o 
  -9   9   8        0.03       -9.54     20.60 o 
  -8   9   8        0.02       15.27     38.74 o 
  -7   9   8       85.91       97.90     20.12 o 
  -6   9   8      332.28      354.42     25.07 o 
  -5   9   8        5.39      -17.77     11.84 o 
  -4   9   8     2467.19     2476.45     69.85 o 
  -3   9   8        1.63       15.67     16.19 o 
  -2   9   8      143.87      162.50     23.09 o 
  -1   9   8        0.97        4.27     15.66 o 
   0   9   8      305.34      352.91     30.18 o 
   1   9   8      106.38       88.25     30.21 o 
   2   9   8       46.26       44.29     19.08 o 
   3   9   8       25.45       23.89     23.03 o 
   4   9   8     1168.17     1192.49     95.65 o 
   5   9   8       20.41       55.12     37.17 o 
   6   9   8       49.20       48.48     39.66 o 
 -11  10   8       38.66       33.79     26.44 o 
 -10  10   8       30.29       58.86     28.84 o 
  -9  10   8      179.66      207.41     58.68 o 
  -8  10   8      441.10      431.64     58.42 o 
  -7  10   8        4.81       12.15     47.87 o 
  -6  10   8      166.96      138.45     26.14 o 
  -5  10   8       59.68       68.51     17.03 o 
  -4  10   8        2.96       19.64     33.36 o 
  -3  10   8      112.30      139.19     23.52 o 
  -2  10   8       42.57       46.22     23.98 o 
  -1  10   8       23.75       31.80     18.93 o 
   0  10   8     2058.86     2142.22     68.86 o 
   1  10   8       24.03       32.66     28.89 o 
   2  10   8      225.71      219.23     28.81 o 
   3  10   8        0.70       34.03     36.13 o 
   4  10   8       36.07       57.27     43.38 o 
  -9  11   8        2.19      -23.46     23.18 o 
  -8  11   8      514.77      547.34     52.06 o 
  -7  11   8        0.16        8.89     24.50 o 
  -6  11   8       16.97       30.06     26.24 o 
  -5  11   8        0.02       -8.74     17.36 o 
  -4  11   8       40.55       19.01     19.95 o 
  -3  11   8        3.33        9.96     24.71 o 
  -2  11   8       19.43       32.45     21.33 o 
  -1  11   8        9.44       12.52     17.94 o 
   0  11   8      126.05      178.74     27.71 o 
   1  11   8        0.02       19.94     20.27 o 
   2  11   8      157.30      313.54     65.07 o 
  -6  12   8        1.93       11.72     25.78 o 
  -5  12   8       38.73       24.94     28.12 o 
  -4  12   8      231.21      220.02     31.18 o 
  -3  12   8       13.75      -13.48     25.58 o 
  -2  12   8        3.45       -5.97     26.07 o 
  -1  12   8        0.65      -12.50     25.02 o 
   0  12   8       41.81       21.46     40.98 o 
 -16   1   9       45.17       39.27     15.18 o 
 -15   1   9       10.23        1.79     12.77 o 
 -14   1   9        1.32        4.41     11.47 o 
 -13   1   9     1437.94     1472.79     49.53 o 
 -12   1   9       46.51       89.50     12.52 o 
 -11   1   9       31.06       35.09      9.94 o 
 -10   1   9       90.82       91.70     11.04 o 
  -9   1   9      225.54      216.37     12.58 o 
  -8   1   9       50.73       41.40      8.23 o 
  -7   1   9     1471.17     1326.05     31.57 o 
  -6   1   9       41.18       26.19      7.36 o 
  -5   1   9     1867.62     1728.98     32.74 o 
  -4   1   9      277.55      270.68     16.12 o 
  -3   1   9      125.94      127.78     17.29 o 
  -2   1   9       84.69       77.99     14.96 o 
  -1   1   9      503.00      392.96     20.29 o 
   0   1   9      120.33      146.33     18.54 o 
   1   1   9        0.98        1.68      9.29 o 
   2   1   9      136.93       91.19     13.57 o 
   3   1   9      659.85      609.18     23.76 o 
   4   1   9       40.54       31.73     10.12 o 
   5   1   9       17.20       -6.25      9.41 o 
   6   1   9       13.02        4.03     14.64 o 
   7   1   9        4.27       21.22     15.75 o 
   8   1   9        1.64      -21.24     15.05 o 
   9   1   9       74.86       70.45     22.75 o 
 -16   2   9      109.65      127.68     19.97 o 
 -15   2   9        6.14       12.06     13.35 o 
 -14   2   9        1.22       15.28     12.26 o 
 -13   2   9       25.22       11.73     11.55 o 
 -12   2   9      677.93      593.75     41.08 o 
 -11   2   9       38.21       28.08     10.07 o 
 -10   2   9      128.39      102.97     15.56 o 
  -9   2   9      537.91      508.52     20.07 o 
  -8   2   9      142.94      138.51     10.92 o 
  -7   2   9       97.35       96.72      8.69 o 
  -6   2   9      628.76      561.71     14.85 o 
  -5   2   9      489.20      436.31     20.91 o 
  -4   2   9      804.86      755.98     26.18 o 
  -3   2   9      436.11      391.57     25.68 o 
  -2   2   9      219.53      183.49     16.39 o 
  -1   2   9       57.16       42.45     11.50 o 
   0   2   9       52.82       26.61      8.21 o 
   1   2   9       81.35       85.58     12.96 o 
   2   2   9      290.56      277.84     19.66 o 
   3   2   9     1088.12      941.30     29.19 o 
   4   2   9       51.20       52.09     11.88 o 
   5   2   9      249.17      230.92     18.43 o 
   6   2   9        1.20        0.47     11.25 o 
   7   2   9        0.57       -5.40     24.78 o 
   8   2   9       30.13      -20.27     28.89 o 
   9   2   9        3.52       37.18     36.21 o 
 -16   3   9       62.92       53.46     17.30 o 
 -15   3   9       41.11       42.45     15.69 o 
 -14   3   9      220.12      252.36     23.09 o 
 -13   3   9       65.66       55.91     14.09 o 
 -12   3   9       41.80       27.39     10.84 o 
 -11   3   9       26.58        2.24      9.85 o 
 -10   3   9      386.94      366.24     18.32 o 
  -9   3   9        9.20        8.04      8.20 o 
  -8   3   9       14.13       16.32      7.65 o 
  -7   3   9      186.67      172.63     17.01 o 
  -6   3   9      277.52      262.04     18.44 o 
  -5   3   9      123.86      116.14     13.59 o 
  -4   3   9      132.21      143.58     15.21 o 
  -3   3   9      725.94      714.37     38.88 o 
  -2   3   9      280.86      249.78     18.27 o 
  -1   3   9      605.52      547.56     25.50 o 
   0   3   9       32.74       30.17     11.25 o 
   1   3   9        6.19        9.46     10.74 o 
   2   3   9      272.86      303.33     24.31 o 
   3   3   9       68.87       83.49     15.15 o 
   4   3   9      166.03      147.99     24.90 o 
   5   3   9       96.36       89.36     22.97 o 
   6   3   9        0.23       -3.52     17.88 o 
   7   3   9      333.24      336.64     35.93 o 
   8   3   9        1.46        3.97     32.42 o 
 -15   4   9        7.74       -6.95     19.65 o 
 -14   4   9       18.32       41.69     16.45 o 
 -13   4   9       75.40       79.44     16.56 o 
 -12   4   9      353.25      269.90     19.16 o 
 -11   4   9      213.31      161.15     24.05 o 
 -10   4   9      128.26      107.16     15.76 o 
  -9   4   9      301.54      274.52     22.60 o 
  -8   4   9       43.74       29.86     18.95 o 
  -7   4   9      335.29      349.13     22.26 o 
  -6   4   9       18.52       18.70      9.56 o 
  -5   4   9        2.08       -5.04      7.99 o 
  -4   4   9      166.33      152.31     15.32 o 
  -3   4   9      233.74      232.67     23.15 o 
  -2   4   9       14.77        7.77      9.77 o 
  -1   4   9       19.74        6.32     10.13 o 
   0   4   9        0.10        3.49      9.87 o 
   1   4   9       32.78       28.79     11.81 o 
   2   4   9     1422.14     1399.55     59.14 o 
   3   4   9       23.56        9.17     16.59 o 
   4   4   9       27.14       23.86     22.61 o 
   5   4   9       13.48        2.26     22.71 o 
   6   4   9      123.71      129.16     37.17 o 
   7   4   9       22.04       30.34     21.06 o 
   8   4   9       12.04       49.85     37.84 o 
 -15   5   9        5.16       19.18     20.47 o 
 -14   5   9        0.02        9.06     21.74 o 
 -13   5   9        0.22       -5.20     22.50 o 
 -12   5   9      192.33      138.22     21.62 o 
 -11   5   9        1.57        2.10     14.36 o 
 -10   5   9      440.73      321.31     25.71 o 
  -9   5   9       40.37       34.15     14.33 o 
  -8   5   9       65.44       72.84     15.08 o 
  -7   5   9       10.53        2.48      9.15 o 
  -6   5   9       42.61       39.00     10.57 o 
  -5   5   9        8.22       -0.37      8.40 o 
  -4   5   9        3.22        0.04     10.65 o 
  -3   5   9       16.64       11.03     10.29 o 
  -2   5   9       80.83       68.01     12.93 o 
  -1   5   9       26.23       23.68     16.80 o 
   0   5   9      596.45      516.99     90.26 o 
   1   5   9       38.68       34.12     18.36 o 
   2   5   9       26.25       16.04     18.03 o 
   3   5   9        0.29      -17.18     15.11 o 
   4   5   9       66.14       56.34     21.45 o 
   5   5   9        8.45       48.51     30.29 o 
   6   5   9      108.65      181.05     42.80 o 
   7   5   9        0.01        7.68     27.68 o 
   8   5   9       84.41      110.45     29.48 o 
 -14   6   9       38.04       15.19     21.80 o 
 -13   6   9        1.68       -0.63     16.88 o 
 -12   6   9        5.29        9.56     15.77 o 
 -11   6   9        5.34      -19.20     14.11 o 
 -10   6   9        6.30       -1.04     13.67 o 
  -9   6   9       26.23       61.42     17.22 o 
  -8   6   9        4.15       -1.46     11.61 o 
  -7   6   9       18.12       10.31     10.32 o 
  -6   6   9        0.60       17.37     10.04 o 
  -5   6   9       14.07        6.60      9.58 o 
  -4   6   9      171.18      169.49     18.91 o 
  -3   6   9        4.10        4.23     17.19 o 
  -2   6   9        1.10       -9.07     14.88 o 
  -1   6   9        4.90       22.03     17.51 o 
   0   6   9      442.91      395.66     35.16 o 
   1   6   9        1.22      -11.22     16.20 o 
   2   6   9       99.79       60.81     21.68 o 
   3   6   9       29.79       17.28     58.43 o 
   4   6   9      293.58      320.21     40.18 o 
   5   6   9        0.21      -26.56     24.39 o 
   6   6   9      446.46      338.36     55.57 o 
   7   6   9       21.13        4.33     29.99 o 
 -14   7   9        3.98       34.52     35.65 o 
 -13   7   9        5.92        3.63     22.13 o 
 -12   7   9      124.06      166.51     29.82 o 
 -11   7   9       43.10       27.59     21.54 o 
 -10   7   9      339.47      274.39     26.76 o 
  -9   7   9      174.97      144.64     21.31 o 
  -8   7   9      673.63      513.63     27.66 o 
  -7   7   9      154.79      166.30     16.62 o 
  -6   7   9       24.01       20.18     11.36 o 
  -5   7   9      474.63      467.98     28.27 o 
  -4   7   9        0.79      -14.74     18.94 o 
  -3   7   9       82.14       94.36     22.89 o 
  -2   7   9      650.25      628.24     42.41 o 
  -1   7   9      178.49      195.98     29.12 o 
   0   7   9       11.57       12.51     18.52 o 
   1   7   9       30.80       25.53     19.92 o 
   2   7   9      204.85      161.31     29.64 o 
   3   7   9       43.77       -6.96     30.64 o 
   4   7   9       57.13       30.73     23.90 o 
   5   7   9        3.09      -18.16     27.08 o 
   6   7   9       12.10        4.32     28.87 o 
 -13   8   9      114.41       73.55     29.47 o 
 -12   8   9      485.09      516.12     47.84 o 
 -11   8   9      128.48      101.35     28.72 o 
 -10   8   9        0.00       12.29     18.22 o 
  -9   8   9       14.70       -6.37     14.54 o 
  -8   8   9       11.21      -20.74     18.74 o 
  -7   8   9       66.21       48.70     14.93 o 
  -6   8   9     1670.56     1459.34     49.22 o 
  -5   8   9       17.08       24.50     15.06 o 
  -4   8   9      780.70      872.41     48.16 o 
  -3   8   9       23.24        4.29     18.15 o 
  -2   8   9       99.59       73.10     21.65 o 
  -1   8   9      190.09      177.65     29.64 o 
   0   8   9       16.80      -22.07     21.96 o 
   1   8   9       65.23       49.21     45.18 o 
   2   8   9        4.09      -10.87     18.82 o 
   3   8   9       10.69       10.39     21.20 o 
   4   8   9       50.16       46.85     34.53 o 
   5   8   9       99.01       47.99     41.02 o 
   6   8   9      248.78      247.75     55.91 o 
 -12   9   9       41.77       44.00     27.29 o 
 -11   9   9       23.50       -4.14     34.96 o 
 -10   9   9        4.74       -9.50     22.02 o 
  -9   9   9       56.71       92.58     28.57 o 
  -8   9   9        0.11        3.57     15.57 o 
  -7   9   9       50.92       36.10     14.82 o 
  -6   9   9      339.94      333.95     27.44 o 
  -5   9   9        2.14        3.73     13.66 o 
  -4   9   9      819.89      741.38     40.12 o 
  -3   9   9      191.95      178.37     24.28 o 
  -2   9   9       25.17       44.69     19.08 o 
  -1   9   9       33.38       26.62     20.75 o 
   0   9   9      218.94      157.11     56.85 o 
   1   9   9      165.93      189.45     32.49 o 
   2   9   9       74.88       84.42     27.04 o 
   3   9   9       62.65       76.04     28.31 o 
   4   9   9      128.98      172.83     51.86 o 
 -10  10   9        0.06       -4.44     50.92 o 
  -9  10   9      651.60      636.49     54.05 o 
  -8  10   9        4.64       -2.19     23.35 o 
  -7  10   9       87.50       58.53     25.72 o 
  -6  10   9        3.13        3.48     17.94 o 
  -5  10   9        1.24       28.86     15.97 o 
  -4  10   9       58.54       48.89     37.38 o 
  -3  10   9      251.46      243.99     29.93 o 
  -2  10   9        0.94      -11.50     16.18 o 
  -1  10   9      126.75      110.79     23.93 o 
   0  10   9       15.34       30.45     19.86 o 
   1  10   9        7.18       12.51     18.47 o 
   2  10   9        0.02        3.95     18.51 o 
   3  10   9       86.37       48.83     41.20 o 
  -8  11   9        0.06       -5.57     25.18 o 
  -7  11   9      581.18      552.31     52.19 o 
  -6  11   9        0.74        8.95     19.62 o 
  -5  11   9       14.92       12.76     20.69 o 
  -4  11   9        0.04      -15.37     18.43 o 
  -3  11   9        0.12        1.10     17.97 o 
  -2  11   9        2.81        8.71     18.78 o 
  -1  11   9      453.01      387.03     34.91 o 
   0  11   9        2.90        0.03     19.27 o 
   1  11   9       20.56       -6.56     19.48 o 
 -16   0  10      682.76      827.16     54.64 o 
 -15   0  10        5.78        1.18     17.57 o 
 -14   0  10      461.43      511.28     33.80 o 
 -13   0  10       16.45        1.29     17.97 o 
 -12   0  10     1845.46     1839.69     54.14 o 
 -11   0  10       28.89       34.51     13.72 o 
 -10   0  10     9963.49    11086.71    184.90 o 
  -9   0  10       24.92       13.83     10.55 o 
  -8   0  10      583.79      632.80     35.49 o 
  -7   0  10       36.33       53.49     18.60 o 
  -6   0  10        4.14       -4.26      9.63 o 
  -5   0  10        0.00        7.59     12.58 o 
  -4   0  10     1448.74     1557.10     72.96 o 
  -3   0  10        8.65       10.01     17.06 o 
  -2   0  10       77.91      147.96     27.73 o 
  -1   0  10       56.77       79.82     24.25 o 
   0   0  10       32.54       75.24     24.74 o 
   1   0  10       42.53       32.59     14.54 o 
   2   0  10     2676.15     2788.80    124.27 o 
   3   0  10        0.08       24.65     19.37 o 
   4   0  10        9.16       14.85     15.82 o 
   5   0  10        8.99        1.92     24.85 o 
   6   0  10      159.07      197.13     39.43 o 
 -16   1  10     1098.61     1197.00     46.36 o 
 -15   1  10       10.80        7.95     12.32 o 
 -14   1  10       16.38       19.34     11.70 o 
 -13   1  10       44.70       38.63     11.99 o 
 -12   1  10      564.30      553.32     22.00 o 
 -11   1  10       31.61       47.06     10.13 o 
 -10   1  10        8.29        6.59      7.93 o 
  -9   1  10       16.57       26.33      8.82 o 
  -8   1  10       34.78       42.58      8.52 o 
  -7   1  10       34.23       36.26     11.17 o 
  -6   1  10      225.03      261.74     17.54 o 
  -5   1  10      127.92      158.27     14.16 o 
  -4   1  10       61.40       73.66     11.32 o 
  -3   1  10        6.31       -0.45     11.78 o 
  -2   1  10        0.99       13.41     12.54 o 
  -1   1  10        5.47       -9.68     11.93 o 
   0   1  10      302.36      377.85     31.67 o 
   1   1  10        0.31        5.62     14.91 o 
   2   1  10     6296.84     6704.03    150.89 o 
   3   1  10        0.11      -13.39     11.56 o 
   4   1  10     1067.90     1110.49     41.18 o 
   5   1  10        3.04       12.86     26.18 o 
   6   1  10      715.96      852.98     68.78 o 
   7   1  10       16.74       51.00     31.21 o 
   8   1  10      181.21      129.22     41.68 o 
 -16   2  10      537.39      635.57     37.32 o 
 -15   2  10        1.93        0.96     15.41 o 
 -14   2  10        8.46        9.47     13.12 o 
 -13   2  10        1.92        3.12     11.91 o 
 -12   2  10      684.54      668.61     25.10 o 
 -11   2  10      259.00      288.67     17.84 o 
 -10   2  10      366.68      403.56     21.49 o 
  -9   2  10      735.36      763.23     32.38 o 
  -8   2  10      202.05      203.82     18.70 o 
  -7   2  10      162.07      175.19     22.70 o 
  -6   2  10     1423.88     1589.11     42.52 o 
  -5   2  10       22.95       16.50     12.63 o 
  -4   2  10      200.03      247.47     17.51 o 
  -3   2  10       67.03       89.08     16.61 o 
  -2   2  10     1469.88     1704.21     56.01 o 
  -1   2  10      141.76      144.25     29.02 o 
   0   2  10       28.51       49.00     14.96 o 
   1   2  10      124.12       97.46     15.30 o 
   3   2  10      137.64      111.90     30.88 o 
   4   2  10       18.12       -4.83     16.38 o 
   5   2  10        3.63       10.13     25.07 o 
   6   2  10      107.18      119.61     39.16 o 
   7   2  10       51.57       63.89     34.47 o 
   8   2  10        1.37      -16.81     31.03 o 
 -16   3  10      369.58      371.48     34.82 o 
 -15   3  10       10.96        2.78     16.10 o 
 -14   3  10        0.02       -9.00     14.58 o 
 -13   3  10      397.83      408.87     27.45 o 
 -12   3  10      166.74      218.10     20.79 o 
 -11   3  10      434.62      426.95     29.10 o 
 -10   3  10       15.62       25.36     14.20 o 
  -9   3  10       22.94       19.98     11.95 o 
  -8   3  10       18.39       17.37     14.00 o 
  -7   3  10        0.64        8.18     10.25 o 
  -6   3  10       29.34       46.17     11.98 o 
  -5   3  10      164.55      182.15     19.76 o 
  -4   3  10       57.65       91.70     16.73 o 
  -3   3  10      418.56      454.32     26.64 o 
  -2   3  10      602.66      597.83     30.99 o 
  -1   3  10      281.80      383.02     39.28 o 
   0   3  10        4.46       20.53     11.65 o 
   1   3  10        1.45       -3.64     10.63 o 
   2   3  10      137.27      126.42     17.36 o 
   3   3  10      124.89      117.22     30.36 o 
   4   3  10      233.85      200.62     39.33 o 
   5   3  10      268.80      315.29     48.44 o 
   6   3  10      194.76      188.39     30.33 o 
   7   3  10       66.51       86.15     37.27 o 
   8   3  10        4.96       -7.97     32.85 o 
 -15   4  10       16.95       40.67     20.41 o 
 -14   4  10        0.04       -0.13     17.07 o 
 -13   4  10      103.10      161.05     28.78 o 
 -12   4  10       27.18       47.38     15.75 o 
 -11   4  10      130.54      118.03     22.66 o 
 -10   4  10       36.67       31.01     14.57 o 
  -9   4  10      998.99      922.11     36.56 o 
  -8   4  10        2.79        5.67     11.84 o 
  -7   4  10     1759.47     1808.89     55.68 o 
  -6   4  10       41.18       33.85     11.76 o 
  -5   4  10      116.91      128.72     17.88 o 
  -4   4  10      138.10      161.30     16.72 o 
  -3   4  10     1541.81     1702.19     47.22 o 
  -2   4  10        0.16        6.66     14.02 o 
  -1   4  10      666.80      802.25     32.85 o 
   0   4  10       17.44       25.93     11.87 o 
   1   4  10      327.09      337.04     32.68 o 
   2   4  10      147.39      193.02     62.75 o 
   3   4  10       11.63       11.55     17.57 o 
   4   4  10        1.91      -15.42     16.64 o 
   5   4  10       78.81      102.15     35.77 o 
   6   4  10       20.78       34.03     30.29 o 
   7   4  10       12.66       -3.12     21.98 o 
 -15   5  10       45.28       61.68     26.81 o 
 -14   5  10        2.69        9.74     20.57 o 
 -13   5  10      692.16      686.87     39.11 o 
 -12   5  10        4.85        0.49     15.11 o 
 -11   5  10      115.64      105.12     24.69 o 
 -10   5  10       54.71       82.24     17.35 o 
  -9   5  10       14.64       14.73     13.07 o 
  -8   5  10        7.07        2.99     11.53 o 
  -7   5  10     1358.77     1429.07     38.21 o 
  -6   5  10        1.60        5.68      9.05 o 
  -5   5  10       24.01       36.10     10.69 o 
  -4   5  10        3.60       -5.34     10.31 o 
  -3   5  10        3.26        3.78     10.60 o 
  -2   5  10        8.65       23.32     11.83 o 
  -1   5  10      849.60      961.80     50.54 o 
   0   5  10       20.27       63.75     23.26 o 
   1   5  10       74.30       48.89     20.31 o 
   2   5  10        4.17       -6.66     16.79 o 
   3   5  10       64.15       57.14     22.15 o 
   4   5  10        2.59        4.78     18.92 o 
   5   5  10      302.55      282.34     50.37 o 
   6   5  10        0.01      -17.55     26.81 o 
   7   5  10        8.55        0.63     21.72 o 
 -14   6  10        9.13       13.20     22.22 o 
 -13   6  10      282.74      347.70     45.98 o 
 -12   6  10        7.68        7.30     16.64 o 
 -11   6  10       31.95       44.47     14.84 o 
 -10   6  10        0.54       -5.60     12.63 o 
  -9   6  10     2142.80     2267.48     83.67 o 
  -8   6  10       12.90       22.51     11.38 o 
  -7   6  10     3822.97     3838.68     85.39 o 
  -6   6  10       13.68       22.75     10.73 o 
  -5   6  10        2.65        3.61      9.29 o 
  -4   6  10       13.42       37.31     19.15 o 
  -3   6  10     1059.56     1196.72     55.45 o 
  -2   6  10        5.78       21.04     18.14 o 
  -1   6  10       26.66       52.22     20.33 o 
   0   6  10       15.99        3.11     18.13 o 
   1   6  10       15.94       26.01     25.73 o 
   2   6  10        1.75       42.10     22.05 o 
   3   6  10      828.23      800.19     76.62 o 
   4   6  10       19.12       42.56     24.29 o 
   5   6  10        1.77      -37.38     24.92 o 
   6   6  10       29.12       54.70     37.07 o 
 -13   7  10        0.27       26.89     18.57 o 
 -12   7  10        7.27        9.76     17.56 o 
 -11   7  10       18.96       55.24     22.96 o 
 -10   7  10        4.90        4.17     13.42 o 
  -9   7  10       57.29       72.36     15.05 o 
  -8   7  10       41.90       28.36     11.21 o 
  -7   7  10     1819.19     1939.71     51.38 o 
  -6   7  10        3.41       19.02     13.65 o 
  -5   7  10     3002.90     3152.84     77.35 o 
  -4   7  10        0.65        0.00     16.35 o 
  -3   7  10       17.03       15.18     18.91 o 
  -2   7  10       20.95       44.32     19.95 o 
  -1   7  10      178.58      192.56     34.00 o 
   0   7  10       21.85       10.89     19.02 o 
   1   7  10       44.14       52.10     41.75 o 
   2   7  10      241.51      242.42     34.56 o 
   3   7  10        0.69       -1.80     20.63 o 
   4   7  10       39.49        5.32     35.10 o 
   5   7  10      326.13      428.84     65.37 o 
 -12   8  10       80.64       69.19     27.82 o 
 -11   8  10      345.56      394.53     44.35 o 
 -10   8  10       15.94        5.56     14.04 o 
  -9   8  10       17.91       50.00     18.89 o 
  -8   8  10       11.89       -0.75     23.97 o 
  -7   8  10      286.85      264.08     31.27 o 
  -6   8  10      699.69      698.92     36.66 o 
  -5   8  10       41.31       16.11     14.83 o 
  -4   8  10       28.33       61.90     22.85 o 
  -3   8  10      729.10      807.17     50.62 o 
  -2   8  10      352.58      389.24     39.02 o 
  -1   8  10      105.41       89.21     46.41 o 
   0   8  10      309.26      335.98     38.07 o 
   1   8  10       57.16       21.61     26.69 o 
   2   8  10      139.45      100.57     56.57 o 
   3   8  10       55.50       67.21     27.66 o 
   4   8  10       61.88      136.80     45.85 o 
   5   8  10        2.02        0.19     32.90 o 
 -11   9  10       76.68       58.00     28.50 o 
 -10   9  10      159.38      187.45    113.90 o 
  -9   9  10       75.18       96.76     22.81 o 
  -8   9  10       28.32       17.05     19.54 o 
  -7   9  10        1.47        9.49     14.56 o 
  -6   9  10      524.80      487.84     29.74 o 
  -5   9  10        3.35        9.11     14.10 o 
  -4   9  10      186.61      211.98     27.18 o 
  -3   9  10      206.33      257.88     34.25 o 
  -2   9  10        0.10       29.95     22.47 o 
  -1   9  10       36.37       -4.13     20.51 o 
   0   9  10      266.53      223.65     34.93 o 
   1   9  10       72.43      148.49     31.99 o 
   2   9  10      128.58       79.16     29.71 o 
   3   9  10        4.15        7.42     25.48 o 
 -10  10  10       19.52      -11.42     24.38 o 
  -9  10  10        7.19       23.47     34.83 o 
  -8  10  10       52.53       48.02     26.91 o 
  -7  10  10       22.65       25.49     25.05 o 
  -6  10  10       37.56       44.61     16.84 o 
  -5  10  10        6.74       11.97     15.71 o 
  -4  10  10      696.62      764.76     44.11 o 
  -3  10  10        1.03       12.59     19.12 o 
  -2  10  10       64.65       73.75     22.52 o 
  -1  10  10       15.56      -14.62     18.26 o 
   0  10  10      454.47      470.19     37.95 o 
   1  10  10      114.10      169.62     29.02 o 
   2  10  10      599.50      617.31     54.79 o 
  -7  11  10        0.22        8.21     25.55 o 
  -6  11  10        4.02       12.63     19.82 o 
  -5  11  10        5.67       13.74     20.33 o 
  -4  11  10        0.04        4.15     20.29 o 
  -3  11  10        0.03        3.67     19.44 o 
  -2  11  10      139.11      136.28     27.90 o 
  -1  11  10        1.52        5.69     20.70 o 
 -16   1  11       18.09        8.22     18.59 o 
 -15   1  11      140.71      153.28     23.77 o 
 -14   1  11        0.46       -4.90     14.26 o 
 -13   1  11        4.77       27.48     14.88 o 
 -12   1  11        0.23       -3.77     12.28 o 
 -11   1  11      941.51      836.39     31.29 o 
 -10   1  11      121.12      118.23     17.49 o 
  -9   1  11        7.36       10.87     12.17 o 
  -8   1  11       78.61       75.89     14.26 o 
  -7   1  11      408.44      366.51     21.29 o 
  -6   1  11       74.77       79.70     18.51 o 
  -5   1  11       10.02        1.85      8.82 o 
  -4   1  11      145.38      110.73     19.38 o 
  -3   1  11      248.80      250.55     24.57 o 
  -2   1  11       11.31       28.71     15.17 o 
  -1   1  11      165.38      180.45     22.82 o 
   0   1  11       21.09       23.09     15.65 o 
   1   1  11     3531.85     3363.58     94.03 o 
   2   1  11       60.43       33.88     17.61 o 
   3   1  11        3.64       -9.22     14.84 o 
   4   1  11       44.32       19.35     17.86 o 
 -16   2  11       47.12       60.64     20.34 o 
 -15   2  11        1.02       -0.47     15.58 o 
 -14   2  11       25.61       14.85     17.17 o 
 -13   2  11       39.93       11.14     14.73 o 
 -12   2  11        5.62        9.30     13.06 o 
 -11   2  11      639.51      619.90     33.67 o 
 -10   2  11        0.72       -1.40     12.30 o 
  -9   2  11      807.90      705.44     31.63 o 
  -8   2  11       49.34       40.95     13.05 o 
  -7   2  11      590.60      543.39     30.55 o 
  -6   2  11      160.80      149.97     15.92 o 
  -5   2  11        2.15      -17.69     11.79 o 
  -4   2  11       12.98       19.04     15.36 o 
  -3   2  11       10.96        5.10     16.07 o 
  -2   2  11      196.30      207.44     23.16 o 
  -1   2  11       54.63       64.01     17.71 o 
   0   2  11        0.17        5.85     13.78 o 
   1   2  11       44.05       57.88     17.36 o 
   2   2  11       78.53       53.62     18.18 o 
   3   2  11       56.97       25.22     14.46 o 
   4   2  11       48.66       35.52     20.43 o 
   5   2  11       14.56       13.53     29.68 o 
 -15   3  11        7.74       18.20     19.21 o 
 -14   3  11      175.89      189.50     22.78 o 
 -13   3  11      233.80      228.05     26.54 o 
 -12   3  11      593.85      471.54     31.82 o 
 -11   3  11      213.56      235.30     24.05 o 
 -10   3  11      523.15      514.65     32.62 o 
  -9   3  11       58.42       48.06     14.25 o 
  -8   3  11      208.90      182.67     18.97 o 
  -7   3  11      244.61      261.68     27.82 o 
  -6   3  11      339.22      375.03     22.69 o 
  -5   3  11        8.12       11.23     10.58 o 
  -4   3  11      416.60      347.93     34.13 o 
  -3   3  11       42.14       33.68     14.38 o 
  -2   3  11      650.59      619.88     83.47 o 
  -1   3  11        0.60       -1.83     10.78 o 
   0   3  11       13.17        7.13     11.67 o 
   1   3  11       11.00       17.90     12.53 o 
   2   3  11        8.13      -10.82     18.62 o 
   3   3  11       25.56       32.78     19.16 o 
   4   3  11       31.45       13.19     18.70 o 
   5   3  11       36.77       32.71     32.48 o 
   6   3  11       68.97       52.22     34.93 o 
   7   3  11        0.35       -2.49     34.07 o 
 -15   4  11       35.99       -4.79     27.66 o 
 -14   4  11      138.18      177.64     26.50 o 
 -13   4  11       43.08        6.96     16.71 o 
 -12   4  11       17.52       12.87     16.16 o 
 -11   4  11       12.14       15.94     14.94 o 
 -10   4  11        0.02       -7.87     12.54 o 
  -9   4  11        6.68       11.54     12.58 o 
  -8   4  11      111.26      109.46     17.10 o 
  -7   4  11       26.38       37.06     13.08 o 
  -6   4  11      284.33      253.90     20.12 o 
  -5   4  11       10.65        4.41     10.34 o 
  -4   4  11      227.72      177.41     24.56 o 
  -3   4  11       77.23       95.53     15.67 o 
  -2   4  11       32.55       24.91     12.46 o 
  -1   4  11       95.06      111.25     18.20 o 
   0   4  11      263.97      199.19     45.70 o 
   1   4  11        0.54       11.14     17.25 o 
   2   4  11       23.52      -11.39     36.64 o 
   3   4  11       32.51       24.59     19.27 o 
   4   4  11      101.36      114.06     27.52 o 
   5   4  11        9.64       30.36     30.15 o 
   6   4  11        0.85       -4.83     20.07 o 
 -15   5  11        2.95      -15.58     18.53 o 
 -14   5  11       59.68       56.79     21.31 o 
 -13   5  11       29.92       47.48     17.26 o 
 -12   5  11       13.15       14.19     14.24 o 
 -11   5  11       29.94       19.61     15.73 o 
 -10   5  11      895.39      696.89     47.02 o 
  -9   5  11        4.14       16.54     13.69 o 
  -8   5  11        2.04       -4.06     11.68 o 
  -7   5  11       93.37      105.14     20.03 o 
  -6   5  11       52.08       30.44     10.87 o 
  -5   5  11        4.70       -0.92      9.31 o 
  -4   5  11       65.01       54.10     14.04 o 
  -3   5  11       15.87       15.28     11.86 o 
  -2   5  11       17.25       16.46     17.91 o 
  -1   5  11       62.70      101.01     23.70 o 
   0   5  11      513.93      478.99     39.87 o 
   1   5  11        0.34      -14.00     19.12 o 
   2   5  11       33.34      -12.93     19.48 o 
   3   5  11        0.32       28.56     21.04 o 
   4   5  11      185.74      192.81     43.91 o 
   5   5  11        6.53      -12.81     26.38 o 
   6   5  11       16.40       12.41     30.86 o 
 -14   6  11       29.34       45.09     21.17 o 
 -13   6  11        1.00      -19.31     14.35 o 
 -12   6  11      480.66      361.43     47.84 o 
 -11   6  11       11.40       -2.26     13.15 o 
 -10   6  11      187.94      164.70     22.02 o 
  -9   6  11        6.51        3.35     13.30 o 
  -8   6  11      340.90      279.23     23.51 o 
  -7   6  11       44.49       14.72     15.72 o 
  -6   6  11     1071.65      812.49     30.19 o 
  -5   6  11        0.21      -17.46     11.64 o 
  -4   6  11      533.35      501.54     55.20 o 
  -3   6  11       22.13       28.34     18.93 o 
  -2   6  11      389.85      358.35     36.96 o 
  -1   6  11       28.94       11.69     19.43 o 
   0   6  11      221.68      213.62     31.86 o 
   1   6  11        8.06        1.51     18.81 o 
   2   6  11       13.76       -0.19     18.45 o 
   3   6  11        6.69       15.33     21.26 o 
   4   6  11      367.37      353.59     42.27 o 
   5   6  11       18.51       -8.83     29.84 o 
 -13   7  11        3.13      -17.13     15.13 o 
 -12   7  11       27.81        6.88     15.41 o 
 -11   7  11        8.36       13.16     17.60 o 
 -10   7  11       97.86       91.69     17.43 o 
  -9   7  11       50.50       58.10     17.13 o 
  -8   7  11      101.56       46.00     23.04 o 
  -7   7  11       43.15       36.76     16.10 o 
  -6   7  11      244.52      280.76     27.27 o 
  -5   7  11       46.91       37.32     16.95 o 
  -4   7  11      366.10      359.50     64.33 o 
  -3   7  11       33.17       51.52     32.65 o 
  -2   7  11      300.97      236.24     51.91 o 
  -1   7  11       37.46       25.08     22.56 o 
   0   7  11       16.02       41.13     52.27 o 
   1   7  11       10.22      -16.47     18.98 o 
   2   7  11      421.90      390.07     41.83 o 
   3   7  11       10.85       29.63     23.74 o 
   4   7  11        0.05       19.68     24.75 o 
 -12   8  11       48.95       39.56     18.29 o 
 -11   8  11       68.13       83.92     23.73 o 
 -10   8  11       37.98       39.93     19.57 o 
  -9   8  11        4.08       11.82     15.98 o 
  -8   8  11        9.59        5.42     13.36 o 
  -7   8  11       16.75        2.39     16.37 o 
  -6   8  11       79.08       84.20     23.00 o 
  -5   8  11      298.27      294.03     27.54 o 
  -4   8  11      226.55      162.68     30.14 o 
  -3   8  11     1407.21     1273.83    102.39 o 
  -2   8  11       70.60       51.70     44.16 o 
  -1   8  11       12.65        9.52     25.62 o 
   0   8  11      544.77      477.97     44.86 o 
   1   8  11        5.04       11.38     21.99 o 
   2   8  11      278.76      287.29    133.81 o 
   3   8  11       92.87       97.42     30.25 o 
 -11   9  11       42.56       48.49     29.81 o 
 -10   9  11      137.64      164.63     33.63 o 
  -9   9  11       89.41       85.78     22.30 o 
  -8   9  11       27.48       35.76     21.80 o 
  -7   9  11      191.91      144.52     42.56 o 
  -6   9  11        2.62       -7.62     14.34 o 
  -5   9  11      143.46      118.37     22.62 o 
  -4   9  11      317.47      255.73     35.40 o 
  -3   9  11       52.54       48.85     24.70 o 
  -2   9  11      100.06       84.37     27.66 o 
  -1   9  11       17.24      -15.32     23.63 o 
   0   9  11       13.43       14.05     23.83 o 
   1   9  11       53.74       25.27     25.92 o 
   2   9  11        3.19        1.68     25.44 o 
  -9  10  11      230.57      260.63     60.63 o 
  -8  10  11       11.82       -7.17     23.88 o 
  -7  10  11      193.67      228.65     30.87 o 
  -6  10  11        4.26        3.17     15.56 o 
  -5  10  11       97.67       52.73     18.57 o 
  -4  10  11       45.07       29.07     22.16 o 
  -3  10  11       52.12       44.35     21.00 o 
  -2  10  11       40.97       71.80     23.70 o 
  -1  10  11        2.46       -6.08     20.09 o 
   0  10  11      153.09      159.07     35.48 o 
  -5  11  11      111.88       93.97     26.62 o 
  -4  11  11        0.26        6.34     21.00 o 
 -15   0  12        0.04       68.03     40.06 o 
 -14   0  12        9.69       13.45     32.53 o 
 -13   0  12        0.44       21.49     28.55 o 
 -12   0  12      154.93      194.43     43.16 o 
 -11   0  12        5.49       20.39     26.25 o 
 -10   0  12      290.21      259.03     42.12 o 
  -9   0  12        0.08       -2.58     18.15 o 
  -8   0  12       21.98       59.13     26.17 o 
  -7   0  12        3.30      -16.81     19.14 o 
  -6   0  12       42.06       39.29     24.08 o 
  -5   0  12       70.26       63.15     25.19 o 
  -4   0  12        0.19       24.87     21.73 o 
  -3   0  12       10.50       34.76     22.35 o 
  -2   0  12        8.54       25.62     22.10 o 
  -1   0  12      222.74      160.78     34.00 o 
   0   0  12     6314.38     7177.01    233.02 o 
   1   0  12       15.70      -13.05     21.01 o 
   2   0  12      117.61      131.89     35.34 o 
   3   0  12       64.15      109.74     35.07 o 
   4   0  12      286.01      272.51     47.48 o 
 -16   1  12      110.91       97.69     35.58 o 
 -15   1  12        0.04        0.10     24.22 o 
 -14   1  12      130.10      160.01     39.98 o 
 -13   1  12       26.80       68.98     24.72 o 
 -12   1  12        9.26        6.46     19.63 o 
 -11   1  12      141.78      163.56     27.22 o 
 -10   1  12     1977.71     1860.66    116.53 o 
  -9   1  12       32.31       14.46     16.26 o 
  -8   1  12     2452.66     2505.28     78.08 o 
  -7   1  12      195.26      193.72     24.37 o 
  -6   1  12      391.12      458.11     33.20 o 
  -5   1  12       64.60       62.05     21.71 o 
  -4   1  12     3101.32     3235.12    142.47 o 
  -3   1  12       24.28       10.66     14.29 o 
  -2   1  12       31.94       42.16     17.15 o 
  -1   1  12       77.35       90.62     20.71 o 
   0   1  12     2595.72     2768.06     84.99 o 
   1   1  12        9.49       41.21     18.77 o 
   2   1  12      145.85      152.15     25.16 o 
   3   1  12       57.55       32.04     19.21 o 
   4   1  12      405.76      457.58     39.51 o 
 -15   2  12        0.00      -12.74     23.02 o 
 -14   2  12      208.34      288.25     29.64 o 
 -13   2  12       15.80       11.43     16.58 o 
 -12   2  12      932.63     1049.59     43.87 o 
 -11   2  12       11.34        6.89     18.11 o 
 -10   2  12      331.24      325.62     25.51 o 
  -9   2  12       75.93       69.58     19.81 o 
  -8   2  12        2.07      -20.13     18.49 o 
  -7   2  12       86.44      116.89     22.59 o 
  -6   2  12        1.09        8.40     14.24 o 
  -5   2  12        5.50       21.33     14.85 o 
  -4   2  12      769.94      900.22     87.78 o 
  -3   2  12       84.51       67.15     19.87 o 
  -2   2  12        3.48       20.23     15.40 o 
  -1   2  12        0.03        0.01     23.22 o 
   0   2  12       49.25       40.19     40.81 o 
   1   2  12        4.84        1.63     14.79 o 
   2   2  12       32.05       19.96     17.57 o 
   3   2  12       47.32       38.28     22.66 o 
   4   2  12      119.44      140.89     39.79 o 
 -15   3  12      188.17      152.74     46.51 o 
 -14   3  12      361.99      412.96     34.10 o 
 -13   3  12       11.15       28.62     17.79 o 
 -12   3  12      345.90      330.31     46.65 o 
 -11   3  12       70.69      110.60     19.67 o 
 -10   3  12      504.15      465.37     29.11 o 
  -9   3  12        2.90        1.38     12.21 o 
  -8   3  12      123.55      107.38     17.07 o 
  -7   3  12      644.06      689.03     30.54 o 
  -6   3  12      539.49      579.67     27.90 o 
  -5   3  12        0.07      -11.13      9.58 o 
  -4   3  12      633.84      669.78     44.23 o 
  -3   3  12      405.09      394.68     31.28 o 
  -2   3  12       33.63       15.53     11.09 o 
  -1   3  12      296.97      389.84     31.59 o 
   0   3  12       19.32       14.09     17.72 o 
   1   3  12       19.45       41.43     30.73 o 
   2   3  12       69.78       91.06     37.10 o 
   3   3  12       14.09       24.05     27.99 o 
   4   3  12        8.04       19.65     31.45 o 
 -15   4  12      106.31      153.74     27.60 o 
 -14   4  12       56.00       29.34     18.61 o 
 -13   4  12      521.85      489.73     54.23 o 
 -12   4  12       43.29       32.66     17.59 o 
 -11   4  12      725.40      756.69     37.91 o 
 -10   4  12        9.30       -1.39     12.93 o 
  -9   4  12      510.46      533.21     32.49 o 
  -8   4  12       14.66       30.41     13.41 o 
  -7   4  12      406.61      448.97     26.72 o 
  -6   4  12        3.99      -14.24      9.84 o 
  -5   4  12      221.27      248.59     22.16 o 
  -4   4  12       33.91       34.48     14.98 o 
  -3   4  12       27.31       23.19     16.59 o 
  -2   4  12        0.08       15.25     16.32 o 
  -1   4  12      149.28      214.59     30.22 o 
   0   4  12       19.78       64.14     22.23 o 
   1   4  12       13.03       10.86     19.44 o 
   2   4  12       62.98       38.24     22.42 o 
   3   4  12       42.28       74.01     26.13 o 
   4   4  12        7.38      -18.54     18.81 o 
 -14   5  12        3.03       12.64     18.10 o 
 -13   5  12      114.88       91.86     19.51 o 
 -12   5  12        0.06        4.00     16.24 o 
 -11   5  12      417.07      477.62     32.20 o 
 -10   5  12        7.67       36.41     23.95 o 
  -9   5  12     1328.64     1394.42     64.95 o 
  -8   5  12       19.93        6.09     15.00 o 
  -7   5  12     1980.90     2003.07     55.29 o 
  -6   5  12        1.75       -2.65      8.47 o 
  -5   5  12      380.66      443.75     23.88 o 
  -4   5  12       15.87        7.52     12.56 o 
  -3   5  12      938.15      984.71     53.18 o 
  -2   5  12        6.65       25.61     22.46 o 
  -1   5  12      116.63      165.43     29.33 o 
   0   5  12       26.77       24.96     21.11 o 
   1   5  12      150.32      138.62     29.79 o 
   2   5  12       13.73      -10.52     25.56 o 
   3   5  12       97.59       90.47     27.91 o 
   4   5  12       20.58       44.52     24.12 o 
   5   5  12      235.85      219.60     52.02 o 
 -14   6  12        2.03        6.31     19.12 o 
 -13   6  12       51.90       85.15     19.75 o 
 -12   6  12        0.97      -18.40     13.92 o 
 -11   6  12      134.97      121.34     21.64 o 
 -10   6  12        0.35       23.54     15.60 o 
  -9   6  12      663.64      694.41     43.91 o 
  -8   6  12       58.18       56.02     22.91 o 
  -7   6  12        2.35        1.71     12.51 o 
  -6   6  12        0.19       26.38     21.21 o 
  -5   6  12      186.06      185.02     22.82 o 
  -4   6  12       27.70       52.06     22.29 o 
  -3   6  12      498.17      583.77     44.91 o 
  -2   6  12       26.22       32.64     21.85 o 
  -1   6  12       59.39       70.20     25.08 o 
   0   6  12       14.48       -6.26     19.26 o 
   1   6  12     1162.03     1206.84     64.21 o 
   2   6  12       20.44       53.15     28.07 o 
   3   6  12      134.40      131.44     49.70 o 
   4   6  12       29.52       17.79     24.77 o 
 -13   7  12       88.08       96.92     20.89 o 
 -12   7  12        1.89        1.39     15.18 o 
 -11   7  12      171.90      178.92     22.03 o 
 -10   7  12       85.11       67.35     19.47 o 
  -9   7  12      591.80      523.92     42.03 o 
  -8   7  12       37.21       92.06     26.62 o 
  -7   7  12      120.66      120.95     20.54 o 
  -6   7  12       68.54       78.25     18.37 o 
  -5   7  12        9.34       14.52     15.01 o 
  -4   7  12      188.28      220.31     31.76 o 
  -3   7  12      126.62      155.59     30.73 o 
  -2   7  12      130.28      112.26     29.52 o 
  -1   7  12      799.48      877.13     64.53 o 
   0   7  12       11.34       -4.27     29.23 o 
   1   7  12        1.55       -9.10     21.83 o 
   2   7  12        3.07       10.63     23.17 o 
   3   7  12      177.04      234.11     39.76 o 
 -12   8  12      452.13      444.66     37.01 o 
 -11   8  12       34.44       36.54     21.34 o 
 -10   8  12        1.38       -4.41     17.55 o 
  -9   8  12        2.72      -21.72     16.23 o 
  -8   8  12        2.59       43.16     17.27 o 
  -7   8  12       24.19        6.96     15.57 o 
  -6   8  12       86.44       73.79     19.84 o 
  -5   8  12     1085.24     1066.62     46.71 o 
  -4   8  12      242.82      247.25     74.08 o 
  -3   8  12     2122.66     2197.83    108.81 o 
  -2   8  12       20.85       43.54     25.28 o 
  -1   8  12       32.92       41.59     25.53 o 
   0   8  12      156.96      153.10     33.98 o 
   1   8  12       25.97       31.68     28.64 o 
   2   8  12      241.30      212.14     39.18 o 
 -10   9  12       59.57       78.12     23.55 o 
  -9   9  12       36.53       41.54     20.59 o 
  -8   9  12        9.90       -7.62     21.71 o 
  -7   9  12       46.17        7.94     15.90 o 
  -6   9  12      212.46      197.96     26.30 o 
  -5   9  12      189.33      206.39     33.74 o 
  -4   9  12     1256.26     1538.96     73.72 o 
  -3   9  12       26.46       14.73     23.97 o 
  -2   9  12       62.80       56.23     35.76 o 
  -1   9  12        4.68      -32.24     21.49 o 
   0   9  12      288.81      283.79     61.07 o 
  -8  10  12      284.88      321.69     53.03 o 
  -7  10  12       15.41       16.71     17.49 o 
  -6  10  12        3.29       30.29     17.63 o 
  -5  10  12       60.94       71.42     20.33 o 
  -4  10  12        2.63       30.25     22.48 o 
  -3  10  12       65.44       86.13     30.86 o 
  -2  10  12       53.31       57.59     29.50 o 
 -15   1  13       17.26       23.09     25.26 o 
 -14   1  13        5.81       18.47     36.44 o 
 -13   1  13      868.14      889.30     54.85 o 
 -12   1  13       34.81        0.37     20.00 o 
 -11   1  13        5.13       -2.83     19.82 o 
 -10   1  13      104.75       70.91     23.69 o 
  -9   1  13      149.62      149.12     32.72 o 
  -8   1  13      107.62      112.45     22.73 o 
  -7   1  13      647.81      682.33     41.57 o 
  -6   1  13        0.97      -25.82     17.72 o 
  -5   1  13      442.79      459.76     34.34 o 
  -4   1  13      100.88      110.29     21.99 o 
  -3   1  13      200.18      225.87     26.94 o 
  -2   1  13       49.10       29.91     17.58 o 
  -1   1  13      249.32      200.71     27.40 o 
   0   1  13       13.67       13.60     17.79 o 
   1   1  13        0.00       25.02     17.87 o 
   2   1  13        8.40        8.23     17.89 o 
   3   1  13      182.80      124.62     27.06 o 
   4   1  13       12.18       13.05     31.16 o 
 -15   2  13        2.95        0.51     24.11 o 
 -14   2  13       49.29       52.14     26.57 o 
 -13   2  13        0.66      -16.16     22.81 o 
 -12   2  13      321.96      343.39     36.71 o 
 -11   2  13       10.79      -10.14     25.36 o 
 -10   2  13      201.57      187.69     27.92 o 
  -9   2  13      173.58      194.61     27.05 o 
  -8   2  13      161.18      142.91     30.46 o 
  -7   2  13        4.53       14.41     15.77 o 
  -6   2  13      144.48      185.61     25.48 o 
  -5   2  13      349.60      321.53     29.80 o 
  -4   2  13      188.97      180.28     34.82 o 
  -3   2  13       84.58       69.80     19.94 o 
  -2   2  13      129.69      113.31     22.36 o 
  -1   2  13       18.48       64.09     20.01 o 
   0   2  13      108.48       97.36     23.42 o 
   1   2  13       11.98       -3.48     16.31 o 
   2   2  13      183.25      111.57     39.21 o 
   3   2  13     1183.70      922.66     79.63 o 
   4   2  13        1.53       16.48     31.94 o 
 -15   3  13        8.26       49.53     27.59 o 
 -14   3  13      169.30      198.14     35.80 o 
 -13   3  13       90.90       47.86     41.19 o 
 -12   3  13       91.08      124.49     27.77 o 
 -11   3  13        0.01       25.12     19.55 o 
 -10   3  13       74.79       78.90     28.75 o 
  -9   3  13      112.14      158.80     63.50 o 
  -8   3  13        0.62        1.23     15.58 o 
  -7   3  13      107.36       84.64     20.69 o 
  -6   3  13      243.90      287.19     58.77 o 
  -5   3  13       34.42       45.49     23.12 o 
  -4   3  13      155.33      169.75     24.13 o 
  -3   3  13      183.38      162.69     24.36 o 
  -2   3  13       83.33       26.27     45.34 o 
  -1   3  13      170.09      153.11     24.42 o 
   0   3  13       51.39      110.53     36.95 o 
   1   3  13        6.58       11.94     27.64 o 
   2   3  13      232.96      170.38     43.69 o 
   3   3  13        5.09       -0.31     29.19 o 
   4   3  13       32.57       -9.13     29.13 o 
 -14   4  13       99.21      181.00     34.97 o 
 -13   4  13       28.79       97.99     28.76 o 
 -12   4  13      101.81       59.41     24.26 o 
 -11   4  13      188.60      161.52     37.39 o 
 -10   4  13      115.09       74.29     22.72 o 
  -9   4  13      174.08      168.17     37.10 o 
  -8   4  13       24.33       22.27     19.65 o 
  -7   4  13      191.13      187.13     35.73 o 
  -6   4  13        8.96       18.16     16.07 o 
  -5   4  13       14.05       17.79     15.46 o 
  -4   4  13       37.98        9.44     13.48 o 
  -3   4  13      136.02       81.37     21.53 o 
  -2   4  13        1.01       17.08     29.01 o 
  -1   4  13        0.01       21.55     27.13 o 
   0   4  13        8.01      -14.64     24.93 o 
   1   4  13        0.07       -0.54     27.96 o 
   2   4  13      404.17      292.43     52.20 o 
   3   4  13        2.02        5.81     31.83 o 
   4   4  13       49.88       47.05     37.38 o 
 -14   5  13        9.23       31.95     20.65 o 
 -13   5  13        0.24       10.30     15.46 o 
 -12   5  13      172.56      142.69     22.53 o 
 -11   5  13       11.05       18.25     16.08 o 
 -10   5  13      464.97      393.56     48.46 o 
  -9   5  13        2.45       -0.44     13.41 o 
  -8   5  13        3.67       -1.53     12.51 o 
  -7   5  13        0.84        5.88     12.74 o 
  -6   5  13       31.29       16.87     16.78 o 
  -5   5  13        6.29       -7.84     15.47 o 
  -4   5  13        5.64        3.04     21.99 o 
  -3   5  13        0.12      -19.54     25.82 o 
  -2   5  13        4.82       -1.84     19.07 o 
  -1   5  13        3.59        9.81     21.17 o 
   0   5  13      220.83      209.07     37.63 o 
   1   5  13       21.06       10.71     22.00 o 
   2   5  13        0.00       -3.06     21.43 o 
   3   5  13        0.02       14.82     22.47 o 
 -13   6  13        0.11        4.34     16.12 o 
 -12   6  13        0.15      -10.25     25.35 o 
 -11   6  13        4.84       15.42     16.89 o 
 -10   6  13       43.85       38.93     23.89 o 
  -9   6  13       15.35       -5.39     13.89 o 
  -8   6  13       31.14       26.18     14.81 o 
  -7   6  13        5.35        0.28     16.90 o 
  -6   6  13       25.82       31.78     16.22 o 
  -5   6  13       13.78       12.17     15.07 o 
  -4   6  13       41.86       -5.06     19.74 o 
  -3   6  13        0.00      -27.33     18.22 o 
  -2   6  13       11.43       27.49     22.65 o 
  -1   6  13        0.80      -14.76     21.38 o 
   0   6  13      115.52       64.94     36.77 o 
   1   6  13        0.05        3.27     21.80 o 
   2   6  13      122.44       95.05     30.72 o 
   3   6  13       41.89       43.41     27.95 o 
 -12   7  13      128.76      131.34     21.65 o 
 -11   7  13       22.91       30.76     16.57 o 
 -10   7  13       96.47       88.05     30.01 o 
  -9   7  13       63.14       52.30     23.04 o 
  -8   7  13      523.63      374.21     36.75 o 
  -7   7  13       21.93        6.06     15.48 o 
  -6   7  13       67.79       40.01     17.40 o 
  -5   7  13      142.71      153.36     23.33 o 
  -4   7  13       36.25       28.34     22.93 o 
  -3   7  13       89.31       51.52     25.54 o 
  -2   7  13      291.68      224.60     65.45 o 
  -1   7  13      213.30      202.84     35.71 o 
   0   7  13       11.46       10.27     24.29 o 
   1   7  13        0.10       -2.59     22.82 o 
   2   7  13      170.60      110.65     33.96 o 
 -11   8  13       86.94       90.16     24.59 o 
 -10   8  13        0.01      -10.02     21.97 o 
  -9   8  13        0.57      -28.17     18.78 o 
  -8   8  13        0.80       -8.87     16.03 o 
  -7   8  13       67.93       53.48     19.40 o 
  -6   8  13     1288.46     1200.99     50.18 o 
  -5   8  13       14.48        9.34     17.20 o 
  -4   8  13      382.27      406.47     48.69 o 
  -3   8  13      108.07      134.63     37.35 o 
  -2   8  13       32.93       30.22     25.32 o 
  -1   8  13       32.18       32.00     27.26 o 
   0   8  13       70.24       71.10     30.93 o 
  -9   9  13        4.06      -20.20     18.58 o 
  -8   9  13        0.02      -13.60     17.76 o 
  -7   9  13        3.72       -1.71     17.64 o 
  -6   9  13       87.61      108.95     34.39 o 
  -5   9  13       28.50       36.05     19.34 o 
  -4   9  13      258.50      203.05     35.68 o 
  -3   9  13      133.19      104.38     32.55 o 
  -2   9  13        0.23      -20.22     23.52 o 
 -15   0  14        5.42       13.69     37.13 o 
 -14   0  14      308.49      288.50     55.46 o 
 -13   0  14        4.62        2.76     26.75 o 
 -12   0  14      360.37      367.50     54.02 o 
 -11   0  14       40.57       65.34     32.91 o 
 -10   0  14     4999.34     5071.28    188.97 o 
  -9   0  14       63.70       93.27     34.64 o 
  -8   0  14     1458.88     1542.71     89.22 o 
  -7   0  14       38.12       54.33     27.25 o 
  -6   0  14      225.74      283.44     43.71 o 
  -5   0  14       18.45       10.39     23.36 o 
  -4   0  14      606.48      567.19     56.47 o 
  -3   0  14        8.20       -5.75     23.08 o 
  -2   0  14       28.53       48.46     30.93 o 
  -1   0  14        3.87       -9.55     22.28 o 
   0   0  14      148.17      107.75     36.19 o 
   1   0  14        7.98      -14.35     24.55 o 
   2   0  14     2003.82     2000.53    111.32 o 
   3   0  14        0.38       -7.78     27.86 o 
   4   0  14      221.30      163.52     46.97 o 
 -15   1  14       19.02       14.37     25.92 o 
 -14   1  14       10.79      -10.69     21.48 o 
 -13   1  14       21.03       41.89     24.38 o 
 -12   1  14      404.83      383.22     42.70 o 
 -11   1  14        4.50       41.32     20.46 o 
 -10   1  14       60.40       59.45     21.77 o 
  -9   1  14        0.34      -23.24     17.67 o 
  -8   1  14      115.01      148.92     26.25 o 
  -7   1  14       37.17        6.27     16.96 o 
  -6   1  14        2.77      -16.72     14.20 o 
  -5   1  14       56.63       66.06     21.99 o 
  -4   1  14        9.09      -19.02     14.57 o 
  -3   1  14        4.08      -20.81     14.72 o 
  -2   1  14       40.66       56.96     24.31 o 
  -1   1  14        9.61       15.67     18.76 o 
   0   1  14       67.58       89.12     28.10 o 
   1   1  14        4.10       21.09     19.60 o 
   2   1  14     1553.98     1521.73     68.26 o 
   3   1  14        1.89        0.75     28.54 o 
   4   1  14      478.68      502.47     67.53 o 
 -14   2  14       18.16       48.16     26.03 o 
 -13   2  14       17.99       39.87     23.51 o 
 -12   2  14       89.23       35.78     33.74 o 
 -11   2  14       76.04      116.23     26.57 o 
 -10   2  14      355.29      341.45     37.85 o 
  -9   2  14      352.19      366.55     35.10 o 
  -8   2  14      209.72      222.67     29.75 o 
  -7   2  14      117.11      132.92     24.73 o 
  -6   2  14      210.68      158.19     25.49 o 
  -5   2  14       21.18       16.27     16.83 o 
  -4   2  14      100.02      140.91     24.79 o 
  -3   2  14       19.62       -0.52     23.25 o 
  -2   2  14     1208.75     1271.48     58.06 o 
  -1   2  14      158.59      150.71     53.14 o 
   0   2  14       68.95       58.49     24.55 o 
   1   2  14       11.10       -5.40     27.48 o 
   2   2  14     1413.56     1261.81     92.62 o 
   3   2  14      119.50       33.38     35.69 o 
 -14   3  14        0.39       -5.74     22.47 o 
 -13   3  14      364.80      436.29     43.11 o 
 -12   3  14       68.40       58.59     50.50 o 
 -11   3  14      375.08      382.65     38.07 o 
 -10   3  14       87.15       90.87     25.31 o 
  -9   3  14      108.61       46.28     37.11 o 
  -8   3  14        4.48       -2.45     16.46 o 
  -7   3  14       34.87       62.88     20.84 o 
  -6   3  14        0.90        0.79     15.71 o 
  -5   3  14       69.38       68.86     20.72 o 
  -4   3  14        7.76       18.28     17.21 o 
  -3   3  14      127.80      196.42     27.69 o 
  -2   3  14      163.41      176.86     26.19 o 
  -1   3  14       46.40       38.41     30.12 o 
   0   3  14       10.29       -2.44     27.81 o 
   1   3  14        0.22       25.28     30.15 o 
   2   3  14       82.29      105.48     40.63 o 
   3   3  14       14.14        7.10     32.09 o 
 -14   4  14       13.48       30.73     32.21 o 
 -13   4  14       28.95       66.77     26.44 o 
 -12   4  14       34.68       47.32     28.67 o 
 -11   4  14      164.23      167.14     30.69 o 
 -10   4  14       70.46      103.31     25.40 o 
  -9   4  14      269.31      275.26     95.97 o 
  -8   4  14        0.06      -13.11     15.86 o 
  -7   4  14      731.48      735.94     45.18 o 
  -6   4  14        5.10      -16.26     14.75 o 
  -5   4  14       41.79       43.44     18.53 o 
  -4   4  14       79.92       41.91     37.10 o 
  -3   4  14      587.03      555.23     63.92 o 
  -2   4  14       24.12       73.84     35.43 o 
  -1   4  14      236.76      234.77     50.38 o 
   0   4  14       14.77       -6.58     29.13 o 
   1   4  14       66.59       56.57     37.06 o 
   2   4  14       20.80       16.21     33.79 o 
   3   4  14       74.87      -34.42     31.86 o 
 -13   5  14      517.80      591.74     49.21 o 
 -12   5  14        6.99       53.30     23.49 o 
 -11   5  14       44.43       83.93     25.51 o 
 -10   5  14       37.91       46.12     21.64 o 
  -9   5  14        0.68       29.89     47.08 o 
  -8   5  14        1.89       20.10     26.83 o 
  -7   5  14     1687.85     1737.74     99.09 o 
  -6   5  14       10.12      -14.57     26.50 o 
  -5   5  14       79.47      123.42     41.65 o 
  -4   5  14        0.96      -10.33     28.74 o 
  -3   5  14       35.09      109.63     41.39 o 
  -2   5  14        3.33        9.65     31.05 o 
  -1   5  14      131.47      162.89     32.87 o 
   0   5  14        0.89       62.75     33.98 o 
   1   5  14        9.50      -14.00     34.46 o 
   2   5  14       17.40      -21.74     30.79 o 
 -12   6  14        3.65       32.88     22.48 o 
 -11   6  14       18.61       16.37     21.42 o 
 -10   6  14        5.53       -4.08     18.61 o 
  -9   6  14     1184.25     1248.41     88.19 o 
  -8   6  14       23.09        9.63     31.88 o 
  -7   6  14     2030.72     1956.67    109.95 o 
  -6   6  14        7.75       23.25     31.53 o 
  -5   6  14        0.01      -31.98     27.27 o 
  -4   6  14        5.63      -14.71     21.27 o 
  -3   6  14      304.94      307.25     39.82 o 
  -2   6  14       11.64       37.72     35.91 o 
  -1   6  14       62.74       71.49     30.12 o 
   0   6  14       29.38       61.74     27.28 o 
   1   6  14      148.12      131.92     35.17 o 
 -11   7  14       35.26       60.33     26.15 o 
 -10   7  14        4.00        1.20     22.22 o 
  -9   7  14       10.67       18.74     22.39 o 
  -8   7  14       18.34       -1.18     19.46 o 
  -7   7  14      248.12      313.05     35.91 o 
  -6   7  14        0.15       -9.28     15.51 o 
  -5   7  14     1452.64     1684.04     59.47 o 
  -4   7  14       10.44       -0.25     23.52 o 
  -3   7  14      198.77      227.65     40.38 o 
  -2   7  14       32.47       70.74     29.43 o 
  -1   7  14      362.49      437.25     48.12 o 
   0   7  14        0.46      -33.98     22.65 o 
  -9   8  14        0.17        8.43     20.90 o 
  -8   8  14       11.30        2.37     20.80 o 
  -7   8  14      392.80      414.45     34.05 o 
  -6   8  14      370.76      387.93     33.51 o 
  -5   8  14        6.17       17.38     19.30 o 
  -4   8  14        3.20       19.31     24.57 o 
  -3   8  14      109.25      127.09     34.15 o 
  -2   8  14      253.33      284.69     49.30 o 
 -14   1  15        4.30       -1.21     22.99 o 
 -13   1  15       19.29      -13.31     20.59 o 
 -12   1  15        0.65       -0.10     20.18 o 
 -11   1  15      300.78      234.43     33.88 o 
 -10   1  15       70.21      106.97     25.88 o 
  -9   1  15        8.20       -9.21     17.15 o 
  -8   1  15       18.42       15.15     26.86 o 
  -7   1  15      146.18      137.84     26.07 o 
  -6   1  15      107.98       98.86     24.38 o 
  -5   1  15        6.45       15.99     18.22 o 
  -4   1  15       34.05       47.70     35.41 o 
  -3   1  15      108.74      103.44     23.95 o 
  -2   1  15       19.86       12.46     19.79 o 
  -1   1  15       61.81       47.31     22.17 o 
   0   1  15        1.26       27.80     21.07 o 
   1   1  15     1571.07     1512.33     81.25 o 
   2   1  15        5.99       -8.68     30.82 o 
 -14   2  15      109.84      192.35     51.04 o 
 -13   2  15       27.01        0.97     22.99 o 
 -12   2  15       57.93       99.88     28.20 o 
 -11   2  15      288.97      269.08     34.62 o 
 -10   2  15        0.61        8.64     19.65 o 
  -9   2  15      250.50      259.06     32.94 o 
  -8   2  15       46.39       61.54     22.61 o 
  -7   2  15      174.37      188.02     28.38 o 
  -6   2  15        2.08       16.53     17.90 o 
  -5   2  15        0.00        0.82     17.27 o 
  -4   2  15       24.23       -9.55     23.25 o 
  -3   2  15       23.81       34.23     20.19 o 
  -2   2  15      200.41      172.05     29.12 o 
  -1   2  15       60.83       84.90     24.10 o 
   0   2  15        6.66        0.93     31.76 o 
   1   2  15       31.82        2.60     32.96 o 
   2   2  15       34.66       -5.12     31.79 o 
 -13   3  15      115.12      198.14     34.48 o 
 -12   3  15      292.07      257.33     36.11 o 
 -11   3  15      242.53      215.62     33.05 o 
 -10   3  15      315.74      338.33     36.08 o 
  -9   3  15       43.82       35.31     20.83 o 
  -8   3  15       64.72       45.02     21.61 o 
  -7   3  15      194.88      231.26     30.41 o 
  -6   3  15       89.84       82.53     22.55 o 
  -5   3  15        0.09      -16.49     15.68 o 
  -4   3  15      169.06      170.56     27.91 o 
  -3   3  15       84.05      113.57     26.04 o 
  -2   3  15      196.81      206.28     48.57 o 
  -1   3  15        9.15       34.42     34.18 o 
   0   3  15        7.96       -2.34     29.84 o 
   1   3  15       19.96       22.18     32.37 o 
   2   3  15       12.23        1.88     30.74 o 
 -13   4  15       54.46       46.66     25.89 o 
 -12   4  15        2.32       38.27     29.31 o 
 -11   4  15        0.80       25.97     22.33 o 
 -10   4  15        9.96        7.61     19.51 o 
  -9   4  15       47.25       38.40     21.10 o 
  -8   4  15      191.91      189.38     28.87 o 
  -7   4  15        0.17       -9.26     17.15 o 
  -6   4  15       79.01       99.61     23.79 o 
  -5   4  15        6.67       44.66     32.06 o 
  -4   4  15       98.65       84.73     35.29 o 
  -3   4  15       26.58       65.70     36.34 o 
  -2   4  15       91.44       65.67     37.20 o 
  -1   4  15       26.89      -43.65     29.10 o 
   0   4  15      106.37       89.13     42.13 o 
   1   4  15        0.48       23.25     36.20 o 
 -12   5  15       64.61       74.17     26.71 o 
 -11   5  15       13.29       23.80     46.20 o 
 -10   5  15      426.30      392.47     38.96 o 
  -9   5  15        1.97       23.23     34.39 o 
  -8   5  15        0.04        7.37     18.59 o 
  -7   5  15       68.39       68.87     35.92 o 
  -6   5  15       38.64       39.72     35.14 o 
  -5   5  15        7.69       32.83     32.99 o 
  -4   5  15        4.30       13.85     31.44 o 
  -3   5  15        4.46      -11.03     28.63 o 
  -2   5  15       34.44       77.14     39.99 o 
  -1   5  15       43.07       13.28     34.03 o 
   0   5  15      150.45      176.07     51.72 o 
 -11   6  15        3.10      -14.40     20.54 o 
 -10   6  15      242.39      182.49     47.01 o 
  -9   6  15       27.72       46.35     35.55 o 
  -8   6  15      234.65      220.04     48.78 o 
  -7   6  15       54.40       42.93     35.24 o 
  -6   6  15      520.23      498.35     64.74 o 
  -5   6  15        0.29      -15.81     29.52 o 
  -4   6  15      355.59      307.70     57.89 o 
  -3   6  15       21.75      -34.18     30.21 o 
  -2   6  15      424.56      445.40     67.78 o 
  -1   6  15       27.48       47.43     39.58 o 
 -10   7  15      109.20       79.62     41.58 o 
  -9   7  15       13.57       83.82     40.66 o 
  -8   7  15       50.17       38.61     35.20 o 
  -7   7  15        1.73      -23.62     31.34 o 
  -6   7  15       68.18       56.16     39.37 o 
  -5   7  15       42.61       48.61     37.17 o 
  -4   7  15      228.83      242.10     39.81 o 
  -3   7  15        2.50       14.84     26.69 o 
  -2   7  15      118.99      126.93     35.74 o 
 -13   0  16        5.32       48.76     35.68 o 
 -12   0  16      141.70       83.92     41.52 o 
 -11   0  16       14.59       48.76     33.46 o 
 -10   0  16      781.56      768.23     74.06 o 
  -9   0  16        8.30        0.04     27.23 o 
  -8   0  16      169.09      107.95     37.78 o 
  -7   0  16        0.07        9.13     27.40 o 
  -6   0  16      137.56      234.87     45.58 o 
  -5   0  16       55.26       65.04     31.06 o 
  -4   0  16      140.51      121.92     39.33 o 
  -3   0  16       10.29       25.33     32.03 o 
  -2   0  16       41.67       46.10     34.36 o 
  -1   0  16      151.08      174.75     46.84 o 
   0   0  16      801.63     1027.64     85.78 o 
   1   0  16        3.14       -9.67     33.26 o 
 -13   1  16        9.85      -10.17     22.19 o 
 -12   1  16        6.79       -5.33     21.01 o 
 -11   1  16       61.16       64.75     25.73 o 
 -10   1  16      892.22      778.61     51.74 o 
  -9   1  16       25.28       55.42     26.86 o 
  -8   1  16     1622.78     1720.92     71.39 o 
  -7   1  16      189.58      167.03     29.08 o 
  -6   1  16      459.01      483.94     76.49 o 
  -5   1  16       38.31       31.66     20.91 o 
  -4   1  16     1051.86     1133.16     58.84 o 
  -3   1  16       29.87       27.07     22.57 o 
  -2   1  16       58.55       60.85     25.46 o 
  -1   1  16       29.89       24.76     23.42 o 
   0   1  16      752.55      651.05     49.92 o 
 -13   2  16       25.34       36.96     40.96 o 
 -12   2  16      802.03      841.47     55.58 o 
 -11   2  16        0.75      -12.58     31.10 o 
 -10   2  16      379.40      439.58     41.37 o 
  -9   2  16       54.83       72.50     25.34 o 
  -8   2  16       45.89       41.52     21.36 o 
  -7   2  16        0.03       19.88     19.60 o 
  -6   2  16        9.26       51.73     22.14 o 
  -5   2  16        2.05       12.49     19.59 o 
  -4   2  16       28.67       22.97     21.64 o 
  -3   2  16       13.66        2.22     34.68 o 
  -2   2  16        8.36       26.13     22.43 o 
  -1   2  16        1.38        8.62     30.87 o 
   0   2  16      147.17      169.21     48.27 o 
 -13   3  16        2.74       30.47     25.48 o 
 -12   3  16      145.28      172.01     32.89 o 
 -11   3  16       94.94       63.03     47.13 o 
 -10   3  16      181.31      170.75     31.47 o 
  -9   3  16        2.33        9.64     19.69 o 
  -8   3  16       79.35      150.93     32.52 o 
  -7   3  16      374.71      381.80     84.97 o 
  -6   3  16      247.27      276.06     36.85 o 
  -5   3  16       11.76      -19.95     16.63 o 
  -4   3  16      350.50      220.39     49.72 o 
  -3   3  16      100.18       76.35     39.04 o 
  -2   3  16       16.67      -36.56     26.00 o 
  -1   3  16      143.73      136.39     45.87 o 
   0   3  16       27.06       24.37     36.79 o 
 -12   4  16        5.48        2.74     22.44 o 
 -11   4  16      474.41      500.58     46.56 o 
 -10   4  16       11.38      -15.64     40.06 o 
  -9   4  16      473.15      402.97     41.86 o 
  -8   4  16        2.28       10.84     20.34 o 
  -7   4  16      407.68      366.63     37.12 o 
  -6   4  16        0.76       10.84     31.07 o 
  -5   4  16      133.85      161.33     46.82 o 
  -4   4  16       24.55       -7.05     30.67 o 
  -3   4  16       73.19      109.93     44.97 o 
  -2   4  16        0.59      -11.29     32.30 o 
  -1   4  16       80.70       51.53     39.93 o 
 -11   5  16      175.71      189.20     32.76 o 
 -10   5  16        0.38       55.12     25.05 o 
  -9   5  16       78.69       75.05     41.29 o 
  -8   5  16       57.54      141.68     44.01 o 
  -7   5  16      992.80     1184.49     91.23 o 
  -6   5  16        1.35       22.98     34.65 o 
  -5   5  16      366.73      450.60     65.66 o 
  -4   5  16        8.44       10.93     34.43 o 
  -3   5  16      262.87      379.66     64.62 o 
  -2   5  16        2.96       29.66     39.38 o 
  -9   6  16      584.63      531.05     69.55 o 
  -8   6  16       51.19       95.43     42.73 o 
  -7   6  16        0.35      -45.57     30.38 o 
  -6   6  16        0.93       83.62     41.93 o 
  -5   6  16       14.62       44.39     40.10 o 
  -4   6  16       25.22        6.44     37.09 o 
  -3   6  16      343.42      411.43     67.96 o 
 -12   1  17        6.17      -20.09     45.17 o 
 -11   1  17        0.53       38.07     23.51 o 
 -10   1  17       50.36       31.68     23.24 o 
  -9   1  17      123.27      152.92     30.52 o 
  -8   1  17      130.72      129.96     29.37 o 
  -7   1  17      151.72      144.87     28.99 o 
  -6   1  17        0.04        4.39     21.15 o 
  -5   1  17       95.90      107.39     28.12 o 
  -4   1  17       27.42      -12.97     19.32 o 
  -3   1  17      172.61      184.77     33.99 o 
  -2   1  17       39.11       25.44     23.58 o 
 -12   2  17      136.44      169.59     54.31 o 
 -11   2  17       10.98       31.95     22.49 o 
 -10   2  17      183.82      182.17     38.40 o 
  -9   2  17       37.99       29.20     22.13 o 
  -8   2  17       71.83       30.27     23.25 o 
  -7   2  17       45.72       56.15     24.05 o 
  -6   2  17       13.94      -11.93     21.45 o 
  -5   2  17      159.36      176.96     74.36 o 
  -4   2  17       19.04       31.42     22.55 o 
  -3   2  17       10.22      -18.19     31.95 o 
  -2   2  17       71.37       60.38     37.29 o 
 -11   3  17        2.25       -5.74     25.81 o 
 -10   3  17        0.04        9.76     21.13 o 
  -9   3  17      141.42      155.38     31.63 o 
  -8   3  17        2.48       14.42     21.87 o 
  -7   3  17       21.48       58.09     37.60 o 
  -6   3  17      171.32      187.72     31.19 o 
  -5   3  17       18.34        5.97     32.80 o 
  -4   3  17       64.31       22.22     36.28 o 
  -3   3  17       32.93      -34.38     30.78 o 
 -10   4  17       25.43        1.09     23.61 o 
  -9   4  17       47.12       33.67     24.98 o 
  -8   4  17        7.96       15.52     20.89 o 
  -7   4  17       94.97       67.43     36.02 o 
  -6   4  17       11.34      -11.29     33.65 o 
  -5   4  17       30.86       17.31     34.71 o 
  -4   4  17        0.10       29.03     38.49 o 
  -3   4  17       59.93       51.16     40.53 o 
  -8   5  17        8.11       17.78     35.22 o 
  -7   5  17        0.14      -47.34     31.57 o 
  -6   5  17       59.99      103.67     46.43 o 
  -5   5  17        1.06       39.74     37.74 o 
 -10   0  18     1634.37     1812.31    113.21 o 
  -9   0  18       74.79      114.12     42.34 o 
  -8   0  18     1112.02     1158.83     91.97 o 
  -7   0  18       27.83       23.65     31.12 o 
  -6   0  18      566.38      646.33     72.45 o 
  -5   0  18       70.91      101.45     41.59 o 
  -4   0  18      402.08      414.95     62.90 o 
 -10   1  18       98.56       90.78     28.56 o 
  -9   1  18        2.30       11.86     22.14 o 
  -8   1  18      474.84      493.59     46.10 o 
  -7   1  18       29.36       47.64     24.69 o 
  -6   1  18        3.09      -16.77     25.43 o 
  -5   1  18       15.28       28.70     23.52 o 
  -9   2  18      100.02      181.79     34.43 o 
  -8   2  18      117.95      106.90     29.47 o 
  -7   2  18       65.83       79.79     28.09 o 
  -6   2  18        0.18       -2.59     20.96 o 
  -5   2  18       21.11       44.27     32.74 o 
                                                 
